# Supplementary material for: Climate change and ecosystem shifts in the southwestern United States
Source: Sci Rep. 2023 Nov 15;13:19964. doi: 10.1038/s41598-023-46371-x (PMC10651835; doi:10.1038/s41598-023-46371-x)
Supplement: Supplementary file 5 — Supplementary Table 1. [file 41598_2023_46371_MOESM5_ESM.xlsx]

## Sheet: ReadMe
Citation: Harris, G.M.,Sesnie, S.E., Stewart, D.R. 2023.Climate Change and Ecosystem Shifts in the Southwestern United States
Bioclimate summaries for each ecosystem and climate change projection
Numerical values identify the mean (mn) and standard deviation (sd) for each bioclimate variable within each of the 22 southwestern ecosystems
Temperature values are in centigrade, and precipitation values in millimeters.
Column trasp = transformed aspect
											Models	CMIP6 Generation
AP_MESQ		Apacherian-Chihuahuan Mesquite Upland Scrub									CSM2-MR_ssp370_2041-2060_2p5
AP_DESGR		Apacherian-Chihuahuan Semi-Desert Grassland and Steppe									CSM2-MR_ssp370_2081-2100_2p5
CP_PJSH		Colorado Plateau Pinyon Juniper Shrublands									CSM2-MR_ssp585_2041-2060_2p5
CP_PJWO		Colorado Plateau Pinyon Juniper Woodland									CSM2-MR_ssp585_2081-2100_2p5
GB_PJWO		Great Basin Pinyon-Juniper Woodland									Historic	Historical period (baseline: 1970 - 2000)
GB_XSAGE		Great Basin Xeric Mixed Sagebrush Shrubland									GFDL-ESM4_ssp370_2041_2060_2p5
IN_DUNE		Inter-Mountain Basins Active and Stabilized Dune									GFDL-ESM4_ssp370_2081_2100_2p5
IN_JUMO		Inter-Mountain Basins Juniper Savanna
IN_SAGE		Inter-Mountain Basins Big Sagebrush Shrubland									Mean = mn
IN_SAGESTEP		Inter-Mountain Basins Montaine Big Sagebrush Steppe									Standard deviaion = sd
IN_SHRBSTEP		Inter-Mountain Basins Semi-Desert Shrub-Steppe
MD_ENCI		Madrean Encinal
MD_PJWO		Madrean Pinyon Juniper Woodland
NA_RIPWO		North American Warm Desert Lower Montane Riparian Woodland and Shrubland
RM_PICO		Rocky Moutain Lodgpole Pine Forest
RM_PIPO		Rocky Mountain Ponderosa Pine Woodland
RM_RIPWO		Rocky Mountain Lower Montane-Foothill Riparian Woodland and Shrubland
RM_SPFIR		Rocky Mountain Subalpine Dry-Mesic Spruce-Fir Forest and Woodland
SO_PALO		Sonoran Paloverde-Mixed Cacti Desert Scrub
SR_MXCO		Southern Rocky Mountain Dry-Mesic Montane Mixed Conifer Forest and Woodland
SW_CRWB		Sonora-Mojave Creosote-White Bursage Desert Scrub
WGP_SHGR		Western Great Plains Shortgrass Prairie
Variable	Description
bio1	Annual Mean Temperature
bio2	Mean Diurnal Range (Mean of monthly (max temp - min temp))
bio3	Isothermality (BIO2/BIO7) (×100)
bio4	Temperature Seasonality (standard deviation ×100)
bio5	Max Temperature of Warmest Month
bio6	Min Temperature of Coldest Month
bio7	Temperature Annual Range (BIO5-BIO6)
bio8	Mean Temperature of Wettest Quarter
bio9	Mean Temperature of Driest Quarter
bio10	Mean Temperature of Warmest Quarter
bio11	Mean Temperature of Coldest Quarter
bio12	Annual Precipitation
bio13	Precipitation of Wettest Month
bio14	Precipitation of Driest Month
bio15	Precipitation Seasonality (Coefficient of Variation)
bio16	Precipitation of Wettest Quarter
bio17	Precipitation of Driest Quarter
bio18	Precipitation of Warmest Quarter
bio19	Precipitation of Coldest Quarter
elevation	SRTM 90m elevation data
slope	Degrees slope from SRTM DEM
trasp	Transformed aspect = 1 – cos((π/180) * (aspect-30))/2

## Sheet: EcosystemBioClimData
Ecosystem	Model	bio1_mn	bio1_sd	bio2_mn	bio2_sd	bio3_mn	bio3_sd	bio4_mn	bio4_sd	bio5_mn	bio5_sd	bio6_mn	bio6_sd	bio7_mn	bio7_sd	bio8_mn	bio8_sd	bio9_mn	bio9_sd	bio10_mn	bio10_sd	bio11_mn	bio11_sd	bio12_mn	bio12_sd	bio13_mn	bio13_sd	bio14_mn	bio14_sd	bio15_mn	bio15_sd	bio16_mn	bio16_sd	bio17_mn	bio17_sd	bio18_mn	bio18_sd	bio19_mn	bio19_sd	elevation_mn	elevation_sd	slope_mn	slope_sd	aspect_mn	aspect_sd	trasp_mn	trasp_sd
AP_MESQ	BCC-CSM2-MR_ssp370_2041-2060_2p5	18.5077	1.59796	17.6611	1.18915	46.1909	2.14857	797.787	45.8149	37.8788	1.74403	-0.35512	2.17121	38.2339	1.86991	25.5852	5.2587	16.6153	5.87155	28.22	1.63172	8.69864	1.88771	395.345	90.2183	73.7154	17.2505	7.22892	2.11766	65.6393	10.8004	183.926	35.7742	30.7214	7.36338	156.416	36.3498	82.9383	49.2535	NA	NA	NA	NA	NA	NA	NA	NA
AP_MESQ	BCC-CSM2-MR_ssp370_2081-2100_2p5	20.8748	1.61809	18.0697	1.24033	45.5533	2.16078	848.623	54.5769	41.1018	1.66458	1.43434	2.39994	39.6675	1.9998	28.6971	5.31545	18.9272	6.15815	31.4525	1.63674	10.5589	1.97297	365.134	88.1806	69.0196	22.5142	6.9488	2.51219	65.9509	11.7898	168.855	40.4601	28.1491	7.16138	144.346	37.6605	79.3133	47.8453	NA	NA	NA	NA	NA	NA	NA	NA
AP_MESQ	BCC-CSM2-MR_ssp585_2041-2060_2p5	18.8823	1.61115	17.6946	1.18692	46.2572	2.24178	802.282	48.8893	38.6351	1.67074	0.368675	2.37891	38.2664	2.07421	27.8655	2.85664	16.9113	6.15246	28.9157	1.62535	9.34809	1.87125	386.601	92.4437	71.4789	20.0461	7.15512	2.34602	64.7637	12.3704	178.545	39.6153	28.494	7.00786	151.419	37.6573	77.3449	46.8037	NA	NA	NA	NA	NA	NA	NA	NA
AP_MESQ	BCC-CSM2-MR_ssp585_2081-2100_2p5	21.0633	1.61088	17.9235	1.22081	45.2566	2.24507	841.586	59.7321	41.2878	1.70545	1.67395	2.41351	39.6139	2.07909	30.6905	1.66971	19.1451	6.31186	31.4661	1.62333	10.7254	2.05035	388.173	88.163	71.5422	18.8258	6.78614	2.08117	64.9271	11.2307	181.527	39.0974	27.6657	6.89501	148.157	34.5883	72.634	38.6707	NA	NA	NA	NA	NA	NA	NA	NA
AP_MESQ	GFDL-ESM4_ssp370_2041_2060_2p5	18.2878	1.55311	17.8102	1.19712	46.3749	2.03019	818.375	53.6982	37.3068	1.62801	-1.11024	2.50688	38.417	2.21254	26.1065	4.62265	16.0954	6.23952	28.0523	1.56257	8.22869	1.90413	369.502	80.8986	69.7139	14.3313	7.25301	2.18713	66.7202	12.3941	173.351	29.3356	28.6958	6.73956	156.185	31.4184	74.0572	44.251	NA	NA	NA	NA	NA	NA	NA	NA
AP_MESQ	GFDL-ESM4_ssp370_2081_2100_2p5	19.8996	1.634	17.5699	1.19919	44.5236	2.09803	869.595	57.5128	39.1718	1.58033	-0.303163	2.47925	39.475	2.22525	25.5174	7.61022	17.6773	6.71513	30.3173	1.63442	9.30193	1.99929	356.575	74.8614	60.637	13.6441	6.89307	2.35384	59.6883	8.89921	154.512	26.0592	26.9157	6.3111	135.52	27.0264	78.7048	49.4633	NA	NA	NA	NA	NA	NA	NA	NA
AP_MESQ	Historic	15.6386	1.57843	17.4084	1.09046	46.1554	2.27196	740.802	43.2768	34.5781	1.55286	-2.7546	2.37132	37.3327	1.82958	24.1389	2.54687	13.9615	6.1842	25.2282	1.5679	6.28311	1.85411	366.262	78.6189	67.9532	14.3913	7.24284	2.0532	63.7029	11.9004	170.332	30.4061	29.2112	7.13912	147.462	30.946	70.9457	43.4435	1234.84	213.953	4.23662	4.1168	3.12043	0.598435	0.0520385	0.0127059
AP_DESGR	BCC-CSM2-MR_ssp370_2041-2060_2p5	16.2569	2.06319	18.166	1.11427	47.02	1.98887	792.728	43.6305	36.0531	2.08646	-2.57829	2.07342	38.6314	1.62846	25.1291	2.97495	13.2624	5.07781	25.9558	2.27692	6.52352	1.95325	392.871	86.1618	73.4965	14.8613	8.72517	2.74549	66.1439	9.60833	189.125	32.2307	34.8891	8.87186	166.035	36.0909	71.4157	41.3837	NA	NA	NA	NA	NA	NA	NA	NA
AP_DESGR	BCC-CSM2-MR_ssp370_2081-2100_2p5	18.6078	2.06428	18.6043	1.17784	46.3156	2.24824	846.25	51.4705	39.3356	2.04864	-0.835566	2.11815	40.1711	1.66452	28.1642	3.21042	15.5339	5.34216	29.1879	2.26204	8.34199	1.98337	361.485	81.9306	66.5081	17.8141	8.23326	3.06089	64.3833	9.67585	169.875	33.1173	32.6813	8.51089	149.499	31.659	69.8176	41.1468	NA	NA	NA	NA	NA	NA	NA	NA
AP_DESGR	BCC-CSM2-MR_ssp585_2041-2060_2p5	16.6269	2.05753	18.1932	1.11521	47.0583	2.22888	796.542	45.1432	36.7942	2.0808	-1.87367	2.07839	38.6679	1.65056	25.9876	2.45233	13.5165	5.41731	26.6392	2.2749	7.20223	1.90863	382.277	87.7448	69.7714	16.479	8.44573	2.77095	64.317	10.5254	181.351	33.7745	32.6143	8.24545	158.072	34.6071	66.7714	40.0708	NA	NA	NA	NA	NA	NA	NA	NA
AP_DESGR	BCC-CSM2-MR_ssp585_2081-2100_2p5	18.8106	2.06044	18.4902	1.15389	46.1063	2.24278	839.327	55.0269	39.5305	2.07363	-0.578753	2.11433	40.1092	1.68751	28.4901	2.27671	15.6891	5.46035	29.2072	2.29527	8.51543	1.98662	385.42	82.8814	69.9538	15.2459	7.94457	2.55978	64.6902	9.19563	184.314	33.0901	31.7737	8.17033	155.538	31.2635	64.7714	33.5899	NA	NA	NA	NA	NA	NA	NA	NA
AP_DESGR	GFDL-ESM4_ssp370_2041_2060_2p5	16.0529	2.08041	18.3216	1.11577	47.0291	2.09331	819.072	49.4746	35.4418	2.08412	-3.52425	2.28567	38.9661	1.79131	25.4037	2.43113	12.7984	5.54732	25.8756	2.25841	5.98826	2.01681	370.065	76.3624	72.1501	13.422	8.38799	2.61443	68.4831	11.7342	182.388	28.3784	32.3187	8.02744	164.774	31.0395	63.9145	37.5736	NA	NA	NA	NA	NA	NA	NA	NA
AP_DESGR	GFDL-ESM4_ssp370_2081_2100_2p5	17.6071	2.09784	18.11	1.15125	45.3383	2.32435	868.232	54.2513	37.2395	2.14918	-2.71848	2.2197	39.958	1.81691	25.9548	5.41471	14.3208	5.93903	28.0434	2.3432	7.02394	2.03702	361.644	70.6314	63.1247	12.2642	8.10624	2.94357	60.4223	8.64889	161.499	24.0028	31.3118	7.64443	147.309	26.6015	68.5081	42.4033	NA	NA	NA	NA	NA	NA	NA	NA
AP_DESGR	Historic	13.3598	2.09366	17.7938	1.0254	46.5173	2.41606	740.345	41.5097	32.6626	2.01144	-5.19076	2.29034	37.8533	1.5345	22.2515	2.28587	10.443	5.52931	22.9859	2.22806	3.99792	2.04682	369.543	75.6696	69.843	12.1878	8.86836	2.44524	64.1871	10.625	178.208	29.1092	33.3372	8.496	157.667	30.1383	62.0831	37.1865	1526.9	297.226	3.56157	3.14451	3.06656	0.54561	0.0538094	0.0101304
CP_PJSH	BCC-CSM2-MR_ssp370_2041-2060_2p5	12.3595	1.7974	15.7288	0.932402	37.7201	1.67761	939.425	64.1029	35.5496	1.99058	-6.18934	2.39404	41.7389	2.49825	20.5175	5.00766	9.23087	8.84945	23.7161	1.92941	0.611612	2.28365	287.127	49.9253	33.5369	6.54163	13.2131	4.38522	25.2204	6.35722	91.2869	15.8636	50.7418	12.5033	77.041	17.2225	62.0492	17.0114	NA	NA	NA	NA	NA	NA	NA	NA
CP_PJSH	BCC-CSM2-MR_ssp370_2081-2100_2p5	14.9749	1.71648	15.8075	0.944395	37.7639	1.77843	955.227	55.7915	38.9975	1.94536	-2.89959	2.10411	41.8971	2.4003	22.3885	6.50232	13.0788	7.97997	27.0144	1.9312	3.37077	2.01701	295.074	50.5581	34.5533	6.07034	13.2336	4.46186	26.5811	6.91406	93.3156	15.758	52.6639	13.799	73.2582	14.5979	70.1189	19.0154	NA	NA	NA	NA	NA	NA	NA	NA
CP_PJSH	BCC-CSM2-MR_ssp585_2041-2060_2p5	12.8539	1.74624	15.4925	0.945173	38.5368	1.78202	911.338	58.4872	35.6889	1.96906	-4.55574	2.23001	40.2447	2.48474	19.998	4.25189	9.20109	8.01275	24.279	1.95568	1.83347	2.08141	298.086	51.0577	36.0205	5.91952	14.2008	4.47451	26.8352	6.84384	95.5902	15.1213	52.4098	13.1285	76.8811	14.814	63.5082	16.9908	NA	NA	NA	NA	NA	NA	NA	NA
CP_PJSH	BCC-CSM2-MR_ssp585_2081-2100_2p5	15.3751	1.69784	15.8093	0.951658	38.3538	1.73355	922.738	54.9076	39.2434	1.91799	-2.01311	2.06505	41.2566	2.42665	22.758	3.17369	13.0811	8.17285	26.9446	1.92605	4.1127	1.97635	297.152	50.395	38.2377	6.16315	12.5861	3.96445	33.0091	6.41434	103.918	16.4795	47.0779	12.3737	79.832	17.6122	60.5861	16.4118	NA	NA	NA	NA	NA	NA	NA	NA
CP_PJSH	GFDL-ESM4_ssp370_2041_2060_2p5	11.722	1.74157	16.1248	0.967856	37.6568	1.5742	981.5	55.6222	34.573	2.01703	-8.27377	2.00827	42.8467	2.39608	19.3152	5.88935	7.64303	8.97414	23.6566	1.97871	-0.30724	1.89525	270.422	47.0795	31.2008	5.55006	13.3934	4.16838	24.1371	5.85282	85.3852	14.2138	49.0574	12.0471	72.7828	13.875	58.1025	15.3229	NA	NA	NA	NA	NA	NA	NA	NA
CP_PJSH	GFDL-ESM4_ssp370_2081_2100_2p5	13.3529	1.71688	16.2559	1.02467	38.7992	1.43638	993.63	54.2377	35.7357	2.04676	-6.1709	1.84565	41.9066	2.31848	19.1187	8.11408	11.9508	8.51046	25.3604	2.01494	1.30437	1.78068	283.262	49.4525	33.1967	6.35071	13.5902	4.26828	25.0256	6.49861	87.6844	15.383	49.4672	12.9752	75.4631	15.6251	67.4754	17.9061	NA	NA	NA	NA	NA	NA	NA	NA
CP_PJSH	Historic	8.64344	2.06607	15.6717	0.916795	36.373	1.66418	914.913	46.0745	31.1627	2.18584	-11.3373	2.41421	42.5	1.97673	15.7332	3.54371	3.67992	9.25709	20.4619	2.18479	-3.22254	2.24869	280.52	53.2669	32.2582	5.03882	14.25	4.96955	22.4139	6.39269	88.668	13.992	52.5656	14.4048	72.6148	12.4852	59.7705	16.3424	1846.91	214.766	8.86119	4.58624	3.10741	0.453573	0.0386353	0.0111107
CP_PJWO	BCC-CSM2-MR_ssp370_2041-2060_2p5	11.7796	1.72186	16.2953	1.49577	41.9242	3.91396	835.855	68.7248	33.1536	1.94194	-5.78324	2.11947	38.9369	2.20695	19.5508	5.88249	11.2674	6.32914	22.0513	1.8342	1.62862	2.19241	378.126	78.4285	56.1078	18.7941	13.8216	4.59076	40.4744	15.8371	144.772	45.9997	52.9402	13.9656	128.81	43.6033	84.5815	27.0907	NA	NA	NA	NA	NA	NA	NA	NA
CP_PJWO	BCC-CSM2-MR_ssp370_2081-2100_2p5	14.236	1.6749	16.5655	1.59493	41.7288	3.73559	871.38	56.2204	36.5434	1.93955	-3.17908	1.99855	39.7225	1.97919	21.9609	6.68501	14.294	5.58049	25.3114	1.84534	3.86886	1.90952	372.74	71.178	53.8886	17.3935	13.087	4.85564	40.1921	15.0515	140.979	39.6239	51.1377	16.0226	118.682	38.9833	90.9457	29.372	NA	NA	NA	NA	NA	NA	NA	NA
CP_PJWO	BCC-CSM2-MR_ssp585_2041-2060_2p5	12.1955	1.70005	16.1826	1.56666	42.5676	3.78203	822.159	57.9851	33.4822	1.87756	-4.5606	2.08984	38.0428	2.04019	20.9136	4.20615	11.3526	6.20852	22.6224	1.84939	2.5513	2.00602	384.149	76.6313	54.8306	17.3285	14.0245	5.07285	39.4734	14.9255	144.689	42.4892	52.1449	15.3101	123.848	39.7911	83.3868	26.7256	NA	NA	NA	NA	NA	NA	NA	NA
CP_PJWO	BCC-CSM2-MR_ssp585_2081-2100_2p5	14.5581	1.64895	16.5218	1.5848	42.0264	3.49018	846.979	50.8445	36.7067	1.95078	-2.60842	2.02726	39.3151	1.92907	23.734	3.31165	14.5785	5.70379	25.2601	1.84151	4.41327	1.83903	387.274	76.3206	57.9502	17.6441	12.8197	4.50477	44.9226	13.1712	155.003	42.7314	47.2083	14.0207	129.823	41.071	79.6775	23.8274	NA	NA	NA	NA	NA	NA	NA	NA
CP_PJWO	GFDL-ESM4_ssp370_2041_2060_2p5	11.304	1.76809	16.5743	1.45936	41.8366	3.96608	873.75	72.7282	32.2304	1.88815	-7.48252	2.30886	39.713	2.40787	19.4334	5.82977	10.7452	6.93797	21.966	1.83798	0.726208	2.16466	353.69	72.7166	51.5861	18.9394	13.2944	4.52667	39.105	16.8698	134.818	44.8707	49.933	13.561	118.749	42.0509	77.1458	24.089	NA	NA	NA	NA	NA	NA	NA	NA
CP_PJWO	GFDL-ESM4_ssp370_2081_2100_2p5	12.9311	1.78366	16.5178	1.42004	41.9793	3.24989	899.253	62.2918	33.4947	1.87408	-5.87536	2.00581	39.3701	2.00346	18.8272	8.1887	13.506	6.21693	23.8277	1.90804	2.11584	2.00703	363.959	69.3539	51.442	15.961	13.0154	4.97981	38.2105	13.9601	132.753	37.3441	48.6422	15.0621	116.867	36.0883	88.5118	28.4514	NA	NA	NA	NA	NA	NA	NA	NA
CP_PJWO	Historic	8.47482	1.99213	16.2002	1.45472	40.9819	4.39104	804.087	76.1828	29.3022	1.8332	-9.88958	2.93426	39.1918	2.61932	15.9604	5.07484	8.10389	7.24695	18.9889	1.90548	-1.67953	2.64055	369.169	76.4402	52.6232	18.2466	14.6178	5.16953	35.1567	16.5042	136.573	44.2903	55.9764	16.2036	116.316	40.6988	81.1304	25.7328	2061.14	213.647	7.47199	4.37905	3.12119	0.54566	0.0421337	0.0113598
GB_PJWO	BCC-CSM2-MR_ssp370_2041-2060_2p5	11.1604	2.11506	16.0251	1.16162	41.0078	2.03975	818.391	46.4305	33.4051	2.33885	-5.67708	2.1257	39.0822	2.10274	6.56706	4.17509	15.3088	6.98263	21.6741	2.25795	1.82975	2.04662	311.098	63.2309	38.545	10.2155	15.1942	5.21592	25.9217	10.9651	101.252	25.9352	55.7492	15.0711	68.7925	20.1489	85.3492	25.5605	NA	NA	NA	NA	NA	NA	NA	NA
GB_PJWO	BCC-CSM2-MR_ssp370_2081-2100_2p5	13.4716	2.12647	16.2075	1.16704	41.0436	1.91564	865.338	42.3636	37.1377	2.32048	-2.34067	1.92093	39.4783	1.93971	7.43536	5.39938	18.3549	6.95961	24.9194	2.32605	3.95772	1.89985	317.078	64.7255	40.1	11.8539	13.8275	4.87571	29.1999	13.009	106.184	29.2159	53.645	14.8479	65.4633	18.5847	97.5933	30.6201	NA	NA	NA	NA	NA	NA	NA	NA
GB_PJWO	BCC-CSM2-MR_ssp585_2041-2060_2p5	11.494	2.12003	15.7904	1.16682	42.4432	2.06982	804.498	41.3182	33.5867	2.35643	-3.61058	1.93152	37.1972	1.91448	9.62271	7.96929	14.5992	7.29825	22.0912	2.31539	2.70499	1.9331	320.469	64.5717	37.6617	10.8109	15.5	5.44485	24.7862	11.7119	102.159	25.9167	57.0858	15.8406	71.8292	21.2131	88.8833	27.1891	NA	NA	NA	NA	NA	NA	NA	NA
GB_PJWO	BCC-CSM2-MR_ssp585_2081-2100_2p5	13.933	2.09978	16.2973	1.19814	42.0648	2.00814	833.772	41.947	37.2787	2.34584	-1.44742	1.87857	38.7262	1.80064	9.67018	7.37803	17.7442	6.9784	24.9947	2.2918	4.8964	1.87198	312.139	63.6524	39.38	11.6491	14.0775	5.08836	28.1964	11.9397	103.771	27.4022	53.8075	15.4034	69.8267	20.1702	87.8233	27.032	NA	NA	NA	NA	NA	NA	NA	NA
GB_PJWO	GFDL-ESM4_ssp370_2041_2060_2p5	10.4876	2.16353	16.0606	1.1903	41.0258	2.19532	854.935	52.0365	32.2128	2.32423	-6.94833	2.36697	39.1612	2.2455	7.94788	6.38724	14.0008	7.8371	21.3084	2.28584	0.632972	2.112	293.961	59.766	34.7933	8.07031	14.8617	5.08617	23.9049	9.68784	92.7675	22.1758	53.6567	14.5123	65.3033	18.4379	79.2758	22.6336	NA	NA	NA	NA	NA	NA	NA	NA
GB_PJWO	GFDL-ESM4_ssp370_2081_2100_2p5	12.2528	2.1904	16.209	1.28397	41.1764	2.21419	892.534	54.0166	33.8342	2.34059	-5.53258	2.25692	39.3668	2.32628	4.56946	4.78377	16.8346	6.46946	23.4516	2.35131	2.07489	2.05667	305.876	60.1197	37.9692	10.2533	14.975	5.49404	27.8476	13.5006	103.085	27.244	53.0383	15.7106	68.6833	18.4222	94.9858	27.6619	NA	NA	NA	NA	NA	NA	NA	NA
GB_PJWO	Historic	7.60817	2.18843	16.3161	0.982904	41.2517	2.17738	777.221	50.7462	29.4568	2.26267	-9.667	2.408	39.1238	2.11037	5.19783	5.81135	10.9634	7.54642	17.9994	2.35988	-1.8485	2.21528	307.043	64.4362	35.2442	8.94695	15.8558	5.57403	21.8408	9.80632	96.7292	24.2014	57.1483	15.7247	67.9117	14.8322	81.8308	25.7328	1988.05	301.859	9.47044	4.18785	3.09759	0.732049	0.0358565	0.0109964
GB_XSAGE	BCC-CSM2-MR_ssp370_2041-2060_2p5	11.2454	1.39585	16.6559	1.22174	41.0904	1.99829	839.96	43.3817	34.2878	1.80687	-6.23177	1.46823	40.5195	1.9449	7.58331	4.98584	14.2358	8.04291	21.9732	1.56043	1.50877	1.45012	276.019	59.0637	32.6657	8.67766	14.4567	4.13841	22.8925	8.25575	87.1327	23.4381	51.1946	12.0788	59.1458	14.2341	72.6142	24.2811	NA	NA	NA	NA	NA	NA	NA	NA
GB_XSAGE	BCC-CSM2-MR_ssp370_2081-2100_2p5	13.5589	1.38938	16.8468	1.20303	41.1706	2.02106	884.287	40.5812	38.1007	1.77485	-2.80612	1.3825	40.9068	1.86259	8.92913	6.54428	18.206	7.87441	25.2389	1.62662	3.69903	1.27986	282.428	61.049	34.3363	10.3214	13.2297	4.07291	26.1152	10.2241	91.1431	26.7345	49.7283	11.7278	56.1541	13.3575	83.0908	28.6644	NA	NA	NA	NA	NA	NA	NA	NA
GB_XSAGE	BCC-CSM2-MR_ssp585_2041-2060_2p5	12.5159	1.92913	16.2938	1.53795	42.8638	3.63658	820.645	55.5233	33.7653	2.01715	-4.26704	2.22559	38.0324	2.00084	20.82	4.91875	12.2604	6.06809	22.9408	2.05673	2.92086	2.23255	377.738	77.8492	54.5108	17.1756	13.2865	5.2929	40.7796	14.9561	143.714	42.2931	49.5043	16.1384	123.01	40.2058	82.8908	26.8156	NA	NA	NA	NA	NA	NA	NA	NA
GB_XSAGE	BCC-CSM2-MR_ssp585_2081-2100_2p5	14.8621	1.86944	16.6429	1.55343	42.3044	3.36941	846.797	49.2215	36.9727	2.06847	-2.36671	2.13942	39.3394	1.89542	23.574	4.39183	15.2621	5.63248	25.579	2.04811	4.75191	2.07026	380.444	77.4761	57.5141	17.5714	12.1445	4.75685	45.9994	13.4554	153.174	42.7725	44.8457	14.9555	128.797	41.4973	79.2276	24.1371	NA	NA	NA	NA	NA	NA	NA	NA
GB_XSAGE	GFDL-ESM4_ssp370_2041_2060_2p5	10.5476	1.39092	16.6968	1.33033	41.0192	2.1752	878.032	47.3033	33.1375	1.7449	-7.5522	1.76549	40.6897	2.20129	9.54972	6.71229	12.8284	8.75262	21.6414	1.56565	0.306946	1.39147	263.384	56.3835	31.0089	7.31707	14.0949	3.89389	22.2037	6.69744	82.0702	20.7428	49.4099	11.2837	57.5942	13.2701	67.8411	21.4298	NA	NA	NA	NA	NA	NA	NA	NA
GB_XSAGE	GFDL-ESM4_ssp370_2081_2100_2p5	12.3031	1.4191	16.9366	1.39782	41.2972	2.33522	915.251	50.8566	34.8429	1.75941	-6.15	1.67447	40.9929	2.20271	6.04232	6.36379	16.0124	7.47524	23.758	1.60834	1.76678	1.38126	273.71	57.0556	32.3975	8.82218	14.553	4.46161	24.0836	10.6301	88.0371	24.4551	50.1437	12.3424	60.2366	14.0351	81.0151	25.7733	NA	NA	NA	NA	NA	NA	NA	NA
GB_XSAGE	Historic	8.28062	1.97107	16.4687	1.22727	41.2102	3.42669	796.437	61.4069	29.8475	1.83648	-9.72514	2.48889	39.5727	2.20586	11.1173	7.56223	9.29682	7.64333	18.7978	1.99276	-1.63691	2.29962	319.604	81.5752	42.1287	17.4638	14.3258	4.91958	28.7231	15.1021	111.305	42.781	52.645	14.7243	88.8153	40.1992	75.0258	25.169	1953.19	238.158	6.92123	4.13977	3.10113	0.678401	0.0434506	0.0113795
IN_DUNE	BCC-CSM2-MR_ssp370_2041-2060_2p5	15.1421	1.74903	17.2659	1.11608	41.58	3.31128	895.674	66.6264	37.3825	1.8585	-4.2513	1.84392	41.6338	2.35534	22.1413	6.5262	14.1096	7.11896	26.1357	1.67318	4.12392	2.07598	258.383	105.422	43.8636	28.1968	7.97403	2.28078	45.914	20.2973	111.61	66.0253	31.6234	6.84094	94.5455	68.1256	41.513	11.9127	NA	NA	NA	NA	NA	NA	NA	NA
IN_DUNE	BCC-CSM2-MR_ssp370_2081-2100_2p5	17.4828	1.74774	17.536	1.16274	41.1809	2.99626	943.322	57.4288	40.8623	1.83175	-1.78312	1.8132	42.6455	1.97508	24.2689	8.11657	16.7911	7.37036	29.4203	1.72007	6.16093	1.87596	243.753	80.5621	38.7727	19.2936	7.70779	2.57927	44.925	15.5251	101.214	48.3969	31.526	7.50006	84.2987	54.6551	45.4481	13.5512	NA	NA	NA	NA	NA	NA	NA	NA
IN_DUNE	BCC-CSM2-MR_ssp585_2041-2060_2p5	15.4954	1.72763	17.1449	1.17316	42.0508	3.05678	887.626	58.5897	37.7656	1.65397	-3.06039	1.84265	40.826	1.89115	21.7254	6.7721	13.6215	7.35424	26.7421	1.72049	4.97641	1.95593	255.481	90.6355	41.2468	20.9282	8.25325	2.24791	45.3164	16.7466	107.273	54.093	31.3961	6.96998	88.7922	57.5152	40.9091	12.4813	NA	NA	NA	NA	NA	NA	NA	NA
IN_DUNE	BCC-CSM2-MR_ssp585_2081-2100_2p5	17.8296	1.69726	17.551	1.17695	41.5558	2.81394	922.862	49.2581	41.0273	1.85117	-1.2474	1.8045	42.2747	1.82709	23.9903	7.03157	16.5299	6.92793	29.4568	1.70676	6.7171	1.75304	253.974	87.9567	41.7792	19.9756	7.45455	2.1756	47.7132	14.608	108.779	50.1757	29.8961	7.04158	86.0779	51.1909	41.3636	11.7756	NA	NA	NA	NA	NA	NA	NA	NA
IN_DUNE	GFDL-ESM4_ssp370_2041_2060_2p5	14.6872	1.88692	17.4317	1.11501	41.3423	3.52316	943.44	79.5223	36.4435	1.70765	-5.86948	2.28766	42.313	2.67212	23.1169	6.1457	12.9094	8.22957	26.1505	1.71319	3.10628	2.33658	239.279	93.0606	40.6558	26.7978	7.92208	1.85955	45.3895	21.7209	104.052	61.6261	29.8896	6.34165	91.7857	64.4851	37.6364	10.9095	NA	NA	NA	NA	NA	NA	NA	NA
IN_DUNE	GFDL-ESM4_ssp370_2081_2100_2p5	16.2815	1.82957	17.3181	1.09413	40.6428	2.69861	982.073	69.5469	38.0714	1.65113	-4.59351	1.92858	42.6649	2.00322	23.0563	8.80831	15.5082	7.67043	28.1663	1.77363	4.35097	2.1472	242.662	86.9056	36.9935	19.4172	8.11039	2.085	42.2286	15.2581	97.7273	49.7386	30.0195	6.51039	84.4221	54.5466	43.1688	13.26	NA	NA	NA	NA	NA	NA	NA	NA
IN_DUNE	Historic	12.1279	1.87212	16.887	1.13972	40.6623	3.63581	853.949	76.8418	33.6338	1.67201	-7.55065	2.32571	41.1844	2.52066	19.5662	5.58047	8.76429	8.27971	23.2143	1.78771	1.17857	2.36901	245.247	94.0555	40.0519	22.8911	8.13636	1.90188	43.2532	19.1676	105.065	58.2338	30.6494	6.16682	92.4545	61.8936	37.8052	10.8261	1475.93	260.806	2.92163	2.45109	3.26541	0.516595	0.0561774	0.0072814
IN_JUMO	BCC-CSM2-MR_ssp370_2041-2060_2p5	12.9749	2.06614	17.6914	1.3095	44.4568	3.18236	822.143	52.5065	34.5268	1.96801	-5.29275	2.25866	39.8196	1.62251	21.2065	5.74519	14.7324	4.98818	23.1246	2.07458	3.13225	2.51535	357.406	79.7998	56.3913	14.1892	10.9928	4.78516	46.6804	13.6913	140.536	35.7814	42.8043	15.924	123.493	36.0887	84.6667	25.7045	NA	NA	NA	NA	NA	NA	NA	NA
IN_JUMO	BCC-CSM2-MR_ssp370_2081-2100_2p5	15.3605	2.01346	18.0493	1.41802	44.3748	3.21708	868.123	47.0541	37.8616	1.91175	-2.82174	2.1351	40.6833	1.51381	23.7069	6.5853	17.9504	3.72364	26.4552	2.07821	5.09891	2.29523	348.312	75.7463	54.3768	15.5977	10.1739	4.72285	47.8639	14.7477	138.616	34.4507	38.9783	17.2557	114.558	33.1081	89.7174	28.3317	NA	NA	NA	NA	NA	NA	NA	NA
IN_JUMO	BCC-CSM2-MR_ssp585_2041-2060_2p5	13.3659	2.03964	17.6359	1.38259	45.2594	3.17571	815.87	46.285	34.8913	1.92265	-4.08188	2.25561	38.9732	1.58559	22.3301	5.0433	15.1987	4.71844	23.7534	2.08075	3.88587	2.36943	366.087	80.1361	56.0652	14.9433	10.8261	5.11033	47.0665	14.4531	146.275	37.0866	40.8043	17.2037	123.196	35.1404	83.3841	25.612	NA	NA	NA	NA	NA	NA	NA	NA
IN_JUMO	BCC-CSM2-MR_ssp585_2081-2100_2p5	15.6441	1.96821	17.9881	1.39111	44.5146	3.02802	845.436	43.1876	38.013	1.89447	-2.39493	2.09899	40.408	1.47905	25.3196	4.23001	17.5647	4.54097	26.3808	2.05474	5.59553	2.24998	367.746	77.6218	59.3696	16.0424	10.1159	4.77076	51.8388	14.8385	153.703	37.7366	37.4855	16.711	129.08	36.8164	78.0072	23.3196	NA	NA	NA	NA	NA	NA	NA	NA
IN_JUMO	GFDL-ESM4_ssp370_2041_2060_2p5	12.5693	2.11261	17.746	1.38501	44.7674	3.42137	849.186	56.8605	33.437	1.88087	-6.24275	2.45514	39.6797	1.92351	21.385	5.31772	14.7961	5.44265	22.9356	2.07878	2.28442	2.49282	336.319	75.1811	52.1159	14.1942	10.7536	4.90019	45.4625	15.0492	133.13	35.3993	40.4928	15.7166	115.181	34.3121	77.1159	23.2812	NA	NA	NA	NA	NA	NA	NA	NA
IN_JUMO	GFDL-ESM4_ssp370_2081_2100_2p5	14.2729	2.14721	17.6882	1.38243	44.1899	3.03297	885.991	48.6935	34.8188	1.90698	-5.21232	2.25283	40.0312	1.65559	19.2301	9.25054	17.6761	3.94562	24.9924	2.19813	3.55302	2.39133	337.638	71.7124	50.0072	13.2277	10.0217	5.41216	44.0139	13.1735	125.775	28.1886	37.7609	17.0724	109.355	29.0973	88.3913	26.9299	NA	NA	NA	NA	NA	NA	NA	NA
IN_JUMO	Historic	9.82029	2.20681	17.0051	1.16919	43.6449	3.25515	774.598	59.8458	30.4464	1.87474	-8.16884	2.96055	38.6152	2.21019	18.1754	5.18865	12.3399	5.22384	19.9746	2.13219	0.134058	2.70088	347.413	78.1243	54.2101	15.0968	11.5652	4.91814	42.0507	14.38	136.268	37.8108	45.0507	15.9219	112.551	32.2733	80.1884	24.1849	1888.63	202.983	4.13087	3.50689	3.07839	0.474597	0.0522347	0.00972213
IN_SAGE	BCC-CSM2-MR_ssp370_2041-2060_2p5	11.3185	1.69619	16.7642	1.17328	40.8052	2.31524	862.747	62.7969	34.4831	1.99506	-6.62386	2.29416	41.1069	2.20044	10.1137	7.06872	14.1786	8.98639	22.1414	1.77465	1.04451	2.28752	291.522	67.9035	35.6534	10.5701	13.8908	4.89682	26.6195	10.3701	95.0899	26.2997	50.4823	15.4518	68.1931	30.1454	73.8563	21.9458	NA	NA	NA	NA	NA	NA	NA	NA
IN_SAGE	BCC-CSM2-MR_ssp370_2081-2100_2p5	13.6885	1.6485	16.9487	1.17935	40.8189	2.30932	900.835	53.0099	38.2279	2.01975	-3.31363	2.33357	41.5416	2.12532	11.5476	8.15737	17.8106	8.61762	25.3863	1.79878	3.3184	2.04686	297.227	68.9844	37.094	9.91419	13.0491	5.13093	28.8911	11.0019	98.3817	25.7988	49.7956	16.2894	64.4338	26.7261	84.0875	25.4214	NA	NA	NA	NA	NA	NA	NA	NA
IN_SAGE	BCC-CSM2-MR_ssp585_2041-2060_2p5	11.6915	1.66643	16.5469	1.17728	42.0645	2.51528	843.29	56.3681	34.6956	1.92934	-4.67459	2.44135	39.3702	2.23724	12.4875	7.90715	14.2215	8.72299	22.5867	1.79808	2.01725	2.11869	300.006	69.0753	36.1532	9.80209	14.1863	5.34432	26.4147	10.2077	96.9325	24.5264	51.6742	16.283	69.4784	27.4506	76.87	23.0298	NA	NA	NA	NA	NA	NA	NA	NA
IN_SAGE	BCC-CSM2-MR_ssp585_2081-2100_2p5	14.1519	1.64209	17.029	1.20521	41.7956	2.40252	870.564	52.5845	38.3982	2.03011	-2.36474	2.35968	40.763	2.11088	13.8172	8.19728	17.0452	8.79229	25.472	1.78192	4.20731	2.12679	294.447	69.9095	37.1404	10.703	13.0919	5.14257	29.2026	11.0628	98.9149	27.5869	49.1384	15.8868	69.1627	29.3481	75.3758	22.6863	NA	NA	NA	NA	NA	NA	NA	NA
IN_SAGE	GFDL-ESM4_ssp370_2041_2060_2p5	10.6831	1.68195	16.8303	1.24093	40.7685	2.37455	898.095	60.9607	33.3765	1.90202	-7.9341	2.52759	41.3106	2.44405	11.2756	7.36589	13.1459	9.48625	21.8791	1.77333	-0.00185461	2.08886	276.534	63.7264	33.5781	8.71137	13.651	4.78339	25.4482	8.92222	89.1866	23.1649	48.7721	14.5625	64.9176	25.2691	68.6564	19.597	NA	NA	NA	NA	NA	NA	NA	NA
IN_SAGE	GFDL-ESM4_ssp370_2081_2100_2p5	12.3982	1.72391	17.0142	1.29414	41.0846	2.24938	929.155	55.6421	34.9481	1.98272	-6.46617	2.32851	41.4143	2.26261	8.73291	8.02414	16.1502	8.60434	23.9019	1.85421	1.47422	2.05066	287.244	64.8299	34.7221	8.89938	14.1494	5.3307	26.7139	11.2332	93.986	23.712	49.5367	15.8456	66.6959	25.3108	81.2693	23.1565	NA	NA	NA	NA	NA	NA	NA	NA
IN_SAGE	Historic	7.8739	1.83135	16.6616	1.06723	40.548	2.60437	815.019	62.3097	30.3085	1.85606	-10.333	2.663	40.6414	2.17734	7.90018	6.61731	9.91579	9.20212	18.6391	1.89646	-2.30152	2.30678	287.33	65.1548	33.9145	8.91688	14.4091	5.1818	23.3784	8.80494	91.851	22.5505	51.8319	15.4029	67.8081	22.0061	70.8978	20.536	1854.91	256.035	5.45393	3.56603	3.11906	0.707117	0.0478155	0.0106001
IN_SAGESTEP	BCC-CSM2-MR_ssp370_2041-2060_2p5	7.63808	1.94989	15.4948	1.53476	39.5319	2.16734	859.524	60.6861	29.5418	2.59449	-9.61935	2.68299	39.1612	2.78894	11.893	7.34642	7.10507	7.67541	18.1799	2.11517	-2.94193	2.1781	423.609	90.5236	49.6677	14.2563	24.1743	6.22215	21.8687	10.6533	133.433	34.0204	82.966	22.3233	121.238	36.8152	98.5185	28.7729	NA	NA	NA	NA	NA	NA	NA	NA
IN_SAGESTEP	BCC-CSM2-MR_ssp370_2081-2100_2p5	10.2479	1.94189	15.5563	1.57949	39.3749	2.00969	880.785	59.7315	33.1883	2.60611	-6.28479	2.92965	39.4731	3.02417	12.6935	8.78418	13.4455	7.10338	21.4456	2.09172	-0.230896	2.22964	435.028	93.4894	50.8242	12.4869	23.5539	5.58385	22.7185	8.41597	136.57	31.8194	83.2585	21.4637	111.465	32.8297	110.835	32.3949	NA	NA	NA	NA	NA	NA	NA	NA
IN_SAGESTEP	BCC-CSM2-MR_ssp585_2041-2060_2p5	8.12774	1.94332	15.2915	1.58973	40.3544	1.94683	830.521	59.5354	29.8783	2.60038	-7.98139	2.96691	37.8597	3.0955	12.4003	7.09887	8.26487	7.4661	18.6378	2.11224	-1.69941	2.18841	432.774	90.5405	49.5968	11.7429	25.3589	6.59677	21.0521	7.87421	133.905	28.5067	85.257	22.6437	115.068	30.1938	101.524	29.2775	NA	NA	NA	NA	NA	NA	NA	NA
IN_SAGESTEP	BCC-CSM2-MR_ssp585_2081-2100_2p5	10.6791	1.91783	15.5694	1.5684	40.0306	1.92349	851.561	60.7249	33.4318	2.58693	-5.42408	2.99574	38.8558	2.97371	16.4391	6.79574	10.8803	7.49799	21.4761	2.06844	0.493648	2.25132	431.842	91.8844	52.1832	13.4217	23.4062	6.74726	25.3077	10.8659	141.427	34.629	79.6706	23.5998	121.852	33.9128	98.0931	30.1285	NA	NA	NA	NA	NA	NA	NA	NA
IN_SAGESTEP	GFDL-ESM4_ssp370_2041_2060_2p5	7.06595	1.90124	15.7329	1.6822	39.4728	2.07146	889.746	55.3928	28.6035	2.58382	-11.1957	2.63567	39.7993	2.99642	11.7742	6.91512	6.563	8.00183	17.9839	2.11799	-3.69446	2.05379	403.291	82.1277	46.9778	9.77838	23.7356	6.02185	20.8577	8.93624	126.645	26.3252	80.6677	20.1288	109.894	28.3021	92.7105	26.6338	NA	NA	NA	NA	NA	NA	NA	NA
IN_SAGESTEP	Historic	3.9099	1.91487	15.7471	1.5491	38.5495	2.24327	837.161	39.7451	25.5973	2.35152	-14.6498	2.34228	40.2471	2.29288	5.82068	8.03051	5.85805	8.41794	14.7913	2.06444	-6.66721	1.92311	449.957	99.2415	49.4609	11.5408	26.1566	5.99142	18.0044	8.29908	136.161	30.78	90.1595	20.3307	109.742	23.0124	111.018	37.7011	2395.39	306.33	9.98302	4.68261	3.06979	0.438696	0.0344808	0.011863
IN_SHRBSTEP	BCC-CSM2-MR_ssp370_2041-2060_2p5	13.3269	2.34286	17.3689	1.31022	42.5097	3.27369	859.107	62.8167	35.5439	2.42706	-5.37821	2.68946	40.9221	2.19361	17.6304	8.0074	12.1086	7.47418	23.9662	2.42979	2.98649	2.64413	280.905	93.4205	43.65	21.4523	10.1743	3.98748	41.0185	19.1974	111.61	52.5716	38.4149	12.828	94.3282	52.6048	58.6291	25.4373	NA	NA	NA	NA	NA	NA	NA	NA
IN_SHRBSTEP	BCC-CSM2-MR_ssp370_2081-2100_2p5	15.6648	2.33778	17.6486	1.36168	42.327	3.09237	905.644	58.3446	39.0683	2.44241	-2.66324	2.74629	41.7315	2.02825	20.2471	9.11946	14.9156	7.52457	27.2524	2.46844	5.01317	2.51847	274.393	83.7556	41.0714	17.3073	9.5401	3.88349	41.2631	16.5651	107.182	43.2873	37.1572	12.9939	86.2017	44.7003	64.0338	27.9731	NA	NA	NA	NA	NA	NA	NA	NA
IN_SHRBSTEP	BCC-CSM2-MR_ssp585_2041-2060_2p5	13.6797	2.33801	17.2413	1.35629	43.3493	3.09661	849.03	56.5622	35.8715	2.34704	-3.93078	2.79577	39.8023	2.03344	19.6648	7.34583	12.2775	7.2867	24.5188	2.46917	3.80973	2.54044	282.791	88.9452	41.2388	18.3106	10.0102	4.02057	39.7714	17.6186	109.495	46.5911	37.8141	13.2849	90.7028	45.2825	58.458	25.5753	NA	NA	NA	NA	NA	NA	NA	NA
IN_SHRBSTEP	BCC-CSM2-MR_ssp585_2081-2100_2p5	16.0221	2.30591	17.66	1.35221	42.8557	2.90659	881.336	55.6647	39.2007	2.45669	-2.02758	2.80345	41.2283	1.97183	21.5232	7.8966	14.8195	7.27895	27.2518	2.4671	5.64888	2.50101	282.957	90.4658	43.2647	18.982	9.2522	3.67769	43.6934	17.1265	114.606	48.5981	35.4557	12.4274	91.9295	45.8037	57.1688	23.5443	NA	NA	NA	NA	NA	NA	NA	NA
IN_SHRBSTEP	GFDL-ESM4_ssp370_2041_2060_2p5	12.8207	2.39565	17.5176	1.35036	42.4831	3.35325	897.149	68.1628	34.5548	2.32219	-6.75197	2.94503	41.3067	2.36005	18.6145	7.66814	11.4839	8.10512	23.8092	2.44243	1.96045	2.64915	262.714	84.5348	40.235	19.8735	9.78025	3.71178	39.8856	19.7684	103.437	48.6313	36.2935	12.1489	88.5285	48.4943	53.4975	22.8871	NA	NA	NA	NA	NA	NA	NA	NA
IN_SHRBSTEP	GFDL-ESM4_ssp370_2081_2100_2p5	14.486	2.40658	17.4794	1.35052	42.1478	2.98565	933.227	65.5607	36.0443	2.40179	-5.46175	2.7013	41.5061	2.12473	17.1791	10.0592	14.3433	7.77016	25.8177	2.55663	3.27194	2.56161	269.247	83.1306	39.1535	16.4171	9.68336	3.97293	39.0739	15.8178	101.884	41.1497	35.8846	12.6377	86.0885	42.8762	62.4585	27.1064	NA	NA	NA	NA	NA	NA	NA	NA
IN_SHRBSTEP	Historic	10.0756	2.47752	16.9545	1.17594	41.7167	3.31422	814.106	65.459	31.5472	2.32854	-8.69513	3.02739	40.2424	2.31823	15.0219	7.4604	8.52174	8.01566	20.7445	2.52206	-0.192072	2.7765	270.548	86.0224	40.3704	19.0864	10.5675	4.13	36.7237	18.1303	104.604	47.1112	39.0821	13.0122	88.2439	46.5016	54.7209	23.397	1757.6	318.22	4.14775	3.29264	3.12876	0.690806	0.0521141	0.00989562
MD_ENCI	BCC-CSM2-MR_ssp370_2041-2060_2p5	15.9248	2.44919	16.5662	1.40298	48.0004	2.23683	705.133	41.0798	33.6672	2.0525	-0.822414	2.77502	34.4897	2.12534	24.175	2.21808	17.3532	4.08101	24.5083	2.25834	7.42184	2.60844	503.241	97.4937	105.034	24.585	7.98276	1.96898	70.9367	8.37818	254.052	47.6391	37.1897	7.27518	213.69	44.6846	117.431	36.9927	NA	NA	NA	NA	NA	NA	NA	NA
MD_ENCI	BCC-CSM2-MR_ssp370_2081-2100_2p5	18.3414	2.45649	16.9968	1.46781	47.1957	2.22004	746.045	48.7206	36.8914	2.12531	0.906897	2.85454	35.9845	2.20445	27.0572	2.13502	19.1796	4.34331	27.7388	2.22979	9.38822	2.68514	477.828	97.7105	114.552	32.8052	7.2069	1.97136	78.0413	11.3211	250.086	56.4199	32.9655	6.24911	216.293	51.0291	106.621	35.2086	NA	NA	NA	NA	NA	NA	NA	NA
MD_ENCI	BCC-CSM2-MR_ssp585_2041-2060_2p5	16.3532	2.46737	16.597	1.40498	48.2098	2.32795	706.391	43.8008	34.3534	2.07019	-0.0586207	2.90396	34.4121	2.21542	24.7126	2.22072	18.0466	3.9498	25.2279	2.27734	8.05891	2.63578	501.328	100.432	112.19	29.4305	6.91379	2.12986	75.7442	10.5441	262.776	55.0907	32.6034	6.66475	222.121	49.7908	108.948	34.8885	NA	NA	NA	NA	NA	NA	NA	NA
MD_ENCI	BCC-CSM2-MR_ssp585_2081-2100_2p5	18.4826	2.44171	16.808	1.45605	46.8939	2.34526	735.265	51.3745	36.9879	1.98575	1.17069	2.83301	35.8172	2.18047	27.0506	2.15977	19.5187	4.51585	27.669	2.232	9.53678	2.7182	501.121	97.1232	107.672	27.7769	6.7069	1.91951	73.6102	9.13169	261.086	55.2278	32.3793	6.68548	216.707	46.3408	100.569	28.6951	NA	NA	NA	NA	NA	NA	NA	NA
MD_ENCI	GFDL-ESM4_ssp370_2041_2060_2p5	15.6908	2.43802	16.6578	1.39976	47.9174	2.1285	723.108	47.8985	33.1845	2.19719	-1.56897	3.00399	34.7534	2.37525	24.0075	2.24901	17.4615	4.01293	24.2971	2.20248	6.92787	2.68418	468.207	80.1139	101.81	18.524	7.56897	2.04435	72.9607	8.91281	238.638	35.4583	34.5517	6.68114	210.707	39.758	104.328	32.2079	NA	NA	NA	NA	NA	NA	NA	NA
MD_ENCI	GFDL-ESM4_ssp370_2081_2100_2p5	17.3558	2.47038	16.5197	1.41505	46.3234	2.01569	764.617	48.2863	34.9724	2.28993	-0.668966	2.95779	35.6414	2.38011	25.625	4.46877	19.198	4.34914	26.4624	2.25096	8.1092	2.71312	452.207	74.4886	93.8448	18.1009	7.03448	1.82541	66.8338	7.13953	209.293	30.7816	31.8966	5.72985	188.741	33.4767	108.483	35.5267	NA	NA	NA	NA	NA	NA	NA	NA
MD_ENCI	Historic	13.0776	2.27092	16.781	1.22732	48.2069	1.90473	660.54	41.4094	30.9741	1.86297	-3.47931	2.84885	34.4534	1.97449	20.9379	2.08842	15.1638	3.93262	21.7017	2.10795	4.85517	2.49204	471.259	87.0539	99.1552	20.4679	7.98276	2.26007	70.2414	8.71146	239.931	40.4202	36.6207	8.7995	205.845	35.1707	101.81	33.8867	1752.57	273.651	10.0435	4.77418	2.95629	0.512451	0.0344929	0.0125262
MD_PJWO	BCC-CSM2-MR_ssp370_2041-2060_2p5	15.149	2.0737	17.2251	1.42549	46.8208	2.42686	747.616	39.414	34.6555	2.48609	-2.11566	2.31916	36.7712	2.03418	21.1639	6.0129	16.3396	3.24714	24.4396	2.35835	6.32734	1.93693	492.387	82.1503	84.3049	14.2586	9.78022	2.28808	57.3412	9.76663	210.019	35.4486	44.4698	8.2913	188.964	26.8425	125.25	39.5456	NA	NA	NA	NA	NA	NA	NA	NA
MD_PJWO	BCC-CSM2-MR_ssp370_2081-2100_2p5	17.5378	2.07238	17.6201	1.46658	46.3577	2.40957	796.027	41.8484	37.8396	2.49166	-0.13956	2.38525	37.9791	1.91177	24.3556	6.16782	18.8365	3.11379	27.6752	2.34689	8.19162	1.94446	464.819	77.992	81.2912	19.5136	8.9011	2.11021	59.7745	11.0068	201.593	35.4906	38.0137	7.14604	170.327	37.8964	124.992	42.1362	NA	NA	NA	NA	NA	NA	NA	NA
MD_PJWO	BCC-CSM2-MR_ssp585_2041-2060_2p5	15.5407	2.06956	17.2401	1.42237	47.2647	2.33654	748.824	37.5567	35.2077	2.40693	-1.23819	2.35042	36.4459	1.86657	24.5084	3.12642	16.8204	3.1466	25.0724	2.31582	6.96044	1.94277	493.484	83.6478	84.7335	16.8544	9.12637	2.13342	57.5221	12.1076	214.055	35.6606	40.2802	8.13614	190.148	33.6131	119.393	38.5313	NA	NA	NA	NA	NA	NA	NA	NA
MD_PJWO	BCC-CSM2-MR_ssp585_2081-2100_2p5	17.7443	2.08516	17.4888	1.47169	46.0747	2.45138	780.717	38.7011	38.0659	2.48589	0.140385	2.35084	37.9255	1.8762	27.244	2.61019	19.1445	3.11892	27.6175	2.33899	8.50311	2.01425	493.758	80.354	84.2308	16.29	8.98077	2.08158	59.0433	10.2146	219.75	34.5418	37.9176	7.14114	186.769	38.2068	110.077	31.6894	NA	NA	NA	NA	NA	NA	NA	NA
MD_PJWO	GFDL-ESM4_ssp370_2041_2060_2p5	14.8472	2.04246	17.2901	1.40782	47.3883	2.29312	762.141	37.1842	33.7371	2.2965	-2.71676	2.42489	36.4538	1.79498	22.6924	4.44505	16.433	3.18347	24.1666	2.26768	5.77344	1.98491	464.81	77.4706	80.9231	15.7913	9.39011	1.99352	57.5851	12.8681	199.613	36.9063	41.1648	7.7719	182.676	28.18	112.668	35.8562	NA	NA	NA	NA	NA	NA	NA	NA
MD_PJWO	GFDL-ESM4_ssp370_2081_2100_2p5	16.547	2.07545	17.1254	1.43909	45.956	2.29612	811.625	40.4316	35.3082	2.29338	-1.91841	2.41376	37.2266	1.83724	20.5713	7.85521	18.2324	3.46701	26.4493	2.36925	6.89011	1.97616	450.077	69.4296	73.1841	14.2598	8.5467	1.90418	54.2219	8.81438	182.857	29.4032	36.9588	6.80309	163.157	22.8071	124.324	41.3944	NA	NA	NA	NA	NA	NA	NA	NA
MD_PJWO	Historic	12.1777	2.06515	17.5321	1.35071	47.8077	2.13789	695.134	30.8118	31.3294	2.35762	-4.92775	2.46519	36.2571	1.7379	20.703	2.34211	14.2	3.40973	21.3387	2.22661	3.61703	2.02622	464.313	82.3921	80.3681	14.4186	10.206	2.01544	54.7995	12.0683	199.423	36.4233	43.9038	8.61959	167.423	33.6283	113.228	38.5455	1704.71	285.76	8.35995	3.75869	3.11543	0.466829	0.038641	0.0103023
NA_RIPWO	BCC-CSM2-MR_ssp370_2041-2060_2p5	10.9142	2.87269	16.48	1.48285	41.5478	3.81209	856.727	102.476	32.6089	3.43533	-7.22671	3.38178	39.8356	3.73204	16.125	7.81309	11.1581	7.41583	21.362	3.12439	0.341667	3.45156	418.247	144.727	58.3767	24.5158	16.9178	7.7277	35.8083	15.383	153.438	61.4431	62.8836	24.7488	133.452	64.8563	99.1849	48.0891	NA	NA	NA	NA	NA	NA	NA	NA
NA_RIPWO	BCC-CSM2-MR_ssp370_2081-2100_2p5	13.4183	2.82496	16.6938	1.55828	41.3299	3.62939	885.876	93.1525	36.0808	3.39003	-4.43699	3.2065	40.5178	3.55448	18.1486	8.83498	14.9356	7.00047	24.5944	3.15165	2.75342	3.20182	415.87	137.368	58.0068	22.8445	15.7808	7.16167	36.8739	14.5094	152.185	55.6029	60.363	24.3015	119.623	55.8598	106.493	50.9509	NA	NA	NA	NA	NA	NA	NA	NA
NA_RIPWO	BCC-CSM2-MR_ssp585_2041-2060_2p5	11.3498	2.85098	16.3634	1.53638	42.1738	3.59841	836.938	94.0128	32.9836	3.34666	-5.94041	3.37462	38.924	3.57696	17.132	7.48226	11.0474	7.41314	21.8799	3.16871	1.37203	3.27023	422.932	141.915	57.1301	22.0514	17.0616	7.91177	35.1193	14.4988	152.384	56.8981	62.1096	25.4505	125.658	59.3874	98.8288	47.4061	NA	NA	NA	NA	NA	NA	NA	NA
NA_RIPWO	BCC-CSM2-MR_ssp585_2081-2100_2p5	13.7771	2.77357	16.6642	1.54038	41.6874	3.35173	860.539	88.4892	36.2829	3.40989	-3.78836	3.1453	40.0712	3.44233	20.1674	7.48427	14.8562	6.81298	24.5739	3.11248	3.34155	3.10978	424.897	143.277	60.5205	23.8004	15.8562	7.41851	39.7701	14.6075	161.705	60.9399	57.6644	23.9232	131.986	63.3899	93.7192	43.3277	NA	NA	NA	NA	NA	NA	NA	NA
NA_RIPWO	GFDL-ESM4_ssp370_2041_2060_2p5	18.6101	5.73187	16.8439	1.60694	44.4308	2.82086	829.658	58.2589	38.074	5.42906	0.174667	5.97081	37.8993	2.54325	21.7737	10.3897	20.287	7.44406	28.7268	5.90234	8.63089	5.59104	273.467	127.976	44.34	25.1569	5.37333	3.92641	52.1954	12.0068	112.42	62.831	24.4133	16.0478	98.9933	54.5012	70.66	35.977	NA	NA	NA	NA	NA	NA	NA	NA
NA_RIPWO	GFDL-ESM4_ssp370_2081_2100_2p5	20.3698	5.82211	16.5246	1.67396	43.0072	2.81023	874.053	57.5332	39.6447	5.49216	1.25867	5.81707	38.386	2.43922	21.7929	10.7147	22.2443	7.65547	30.9527	6.02598	9.87467	5.62342	270.467	124.656	42.7533	22.6606	5.03333	3.79936	51.6605	7.84705	110.773	56.7292	22.46	14.8855	90.8667	47.7622	79.32	41.6965	NA	NA	NA	NA	NA	NA	NA	NA
NA_RIPWO	Historic	7.62877	3.1004	16.8781	1.53565	41.0548	4.33389	827.352	102.135	29.176	3.26769	-11.6445	3.98541	40.8205	3.83323	13.2767	8.11088	8.28904	7.84845	18.3171	3.21144	-2.98493	3.69115	418.007	143.711	55.7466	23.2619	17.6233	8.15808	31.5411	15.3075	146.938	57.4645	64.9384	25.9201	117.74	51.6594	100.103	49.0895	2027.55	371.614	9.90375	5.12573	3.09199	0.408698	0.035659	0.0129112
RM_CLIF	BCC-CSM2-MR_ssp370_2041-2060_2p5	8.38837	2.77992	15.1346	1.6511	39.1987	2.00479	846.948	65.084	29.8508	3.80514	-8.706	2.89032	38.5568	3.10835	14.2096	7.07336	8.36029	7.05694	18.8527	3.17682	-1.8772	2.37866	427.949	108.698	51.479	14.7497	22.761	6.51115	24.5814	11.3922	138.275	38.2367	79.279	21.9758	124.304	42.7736	100.769	36.2883	NA	NA	NA	NA	NA	NA	NA	NA
RM_CLIF	BCC-CSM2-MR_ssp370_2081-2100_2p5	10.9742	2.76615	15.2097	1.65137	39.2671	1.87424	868.172	67.7717	33.3872	3.80907	-5.3079	3.08767	38.6951	3.33706	15.7431	9.11878	11.6672	6.78755	22.0774	3.27394	0.800564	2.38723	437.992	111.171	51.4441	14.6429	21.6262	5.63244	24.8483	8.95069	141.177	37.8822	79.6928	20.9382	115.955	41.6241	112.939	40.4111	NA	NA	NA	NA	NA	NA	NA	NA
RM_CLIF	BCC-CSM2-MR_ssp585_2041-2060_2p5	8.86419	2.77406	14.9252	1.69537	40.1831	1.86371	819.177	65.9155	30.1058	3.79599	-6.99369	3.19249	37.0995	3.39653	15.022	6.52641	8.93603	6.76248	19.3105	3.25665	-0.662137	2.3897	438.249	109.932	50.7046	13.531	24.1697	6.38475	23.4445	9.55592	139.596	34.8004	81.4559	22.4001	120.065	38.6888	103.043	37.0462	NA	NA	NA	NA	NA	NA	NA	NA
RM_CLIF	BCC-CSM2-MR_ssp585_2081-2100_2p5	11.4058	2.75082	15.2022	1.63763	39.8009	1.87487	837.701	69.2495	33.6427	3.81389	-4.50867	3.15728	38.1513	3.21387	18.3133	6.68248	11.6509	6.41367	22.096	3.23631	1.54244	2.40768	435.517	109.913	53.5651	15.0919	21.4564	6.0104	29.0898	9.28931	148.578	40.5945	73.8559	19.5954	127.226	45.5556	98.7754	35.1822	NA	NA	NA	NA	NA	NA	NA	NA
RM_CLIF	GFDL-ESM4_ssp370_2041_2060_2p5	7.56344	2.90172	15.3576	1.94198	39.219	2.16685	877.213	68.4228	28.5831	4.10648	-10.4915	3.02455	39.0746	3.64514	12.4418	6.80908	7.15516	7.75578	18.4251	3.41265	-2.89554	2.37875	411.31	104.456	48	12.5516	23.2254	6.51196	21.7365	10.2348	128.986	33.857	80.1268	22.1243	114.408	37.132	96.8732	35.188	NA	NA	NA	NA	NA	NA	NA	NA
RM_CLIF	GFDL-ESM4_ssp370_2081_2100_2p5	9.21467	2.8925	15.3845	1.99138	40.1363	2.53295	885.02	71.0721	29.6803	4.14421	-8.56901	3.01333	38.2493	3.56306	12.0707	9.05256	9.93685	6.81984	20.1225	3.47329	-1.21808	2.36843	427.07	110.414	51	14.516	23.1549	6.56538	23.2147	8.63546	134.859	36.1557	78.6479	20.5413	118.085	38.3334	110.352	39.633	NA	NA	NA	NA	NA	NA	NA	NA
RM_CLIF	Historic	4.64615	2.85719	15.4705	1.83556	38.141	2.37741	835.21	49.6739	25.9821	3.70548	-13.9449	2.8511	39.9269	3.03831	6.20385	9.42072	5.7641	7.99739	15.5282	3.27202	-5.8641	2.38683	459.872	145.421	51.6923	16.098	24.9359	7.67229	20.3974	9.70476	142.026	45.3638	88.0256	26.8242	110.038	29.1895	115.833	54.8657	2411.13	457.666	20.2285	7.35325	3.33804	0.798817	0.0175053	0.012244
RM_PICO	BCC-CSM2-MR_ssp370_2041-2060_2p5	4.91016	1.38919	14.7195	1.3559	40.5919	1.75865	790.401	61.1155	25.1051	1.88934	-11.1331	2.65963	36.2382	2.61761	11.7625	5.03628	3.06911	5.70235	14.7736	1.47442	-4.48556	1.89555	506.713	114.118	62.5159	21.6326	27.6242	6.8523	24.4859	15.0534	167.185	59.1459	96.4968	23.9686	146.586	42.9627	124.675	60.3749	NA	NA	NA	NA	NA	NA	NA	NA
RM_PICO	BCC-CSM2-MR_ssp370_2081-2100_2p5	7.44697	1.39442	14.7465	1.37375	40.0155	1.37419	822.736	68.7589	28.7242	1.92462	-8.10828	3.04652	36.8325	2.93725	12.0691	7.46922	7.99459	5.56198	18.0246	1.47671	-2.0396	2.03447	521.752	121.084	64.8153	29.7575	27.6943	6.05283	23.5277	15.6361	168.828	70.7132	98.8217	24.4243	134.873	36.7339	142.93	74.3573	NA	NA	NA	NA	NA	NA	NA	NA
RM_PICO	BCC-CSM2-MR_ssp585_2041-2060_2p5	5.37484	1.39401	14.5364	1.39835	40.9158	1.41551	768.088	64.0565	25.4777	1.90039	-10.021	2.93893	35.4987	2.83953	12.163	4.93587	4.14299	5.12702	15.2505	1.4643	-3.36868	1.96326	513.459	114.712	64.8025	27.5701	29.8025	7.1687	22.6831	14.4459	164.873	60.0074	99.3694	24.8862	139.739	34.8727	128.803	66.5615	NA	NA	NA	NA	NA	NA	NA	NA
RM_PICO	BCC-CSM2-MR_ssp585_2081-2100_2p5	7.89931	1.39822	14.7723	1.329	40.336	1.43151	793.967	70.2178	28.9962	1.94603	-7.60318	2.92692	36.5994	2.70265	16.0736	4.4134	7.02282	5.61001	18.0925	1.47617	-1.36624	2.12005	514.803	116.8	68.3185	30.1394	28.0764	7.26119	26.8229	15.5613	177.535	66.6479	94.8471	25.4717	148.573	38.5457	129.185	72.2243	NA	NA	NA	NA	NA	NA	NA	NA
RM_PICO	GFDL-ESM4_ssp370_2041_2060_2p5	4.45374	1.35403	14.9963	1.54506	40.836	1.75684	812.292	62.4103	24.3605	1.84293	-12.3325	3.02785	36.693	3.09982	9.56858	5.52781	3.69278	5.66145	14.5752	1.45486	-5.09958	1.92035	475.153	99.2862	55.9682	16.6072	26.9045	6.51309	22.3597	13.6421	151	47.5307	92.6624	21.8249	128.242	33.748	115.943	52.2597	NA	NA	NA	NA	NA	NA	NA	NA
RM_PICO	GFDL-ESM4_ssp370_2081_2100_2p5	6.03957	1.4183	15.0866	1.50519	41.5491	1.58482	818.815	62.5345	25.4115	1.98394	-10.8643	2.85359	36.2758	2.93813	10.2807	6.96198	6.35361	5.22201	16.1895	1.57321	-3.57792	1.99873	495.611	111.101	58.7771	25.1739	29.0382	6.9142	20.9165	15.5751	157.548	64.1698	96.5605	22.8547	129.643	31.5442	131.312	67.1929	NA	NA	NA	NA	NA	NA	NA	NA
RM_PICO	Historic	1.39808	1.46244	14.95	1.50622	38.9103	2.24466	797.893	52.8037	21.8397	1.93259	-16.0981	2.87647	37.9378	2.74208	3.45833	7.46794	3.24038	7.30827	11.8173	1.51513	-8.39808	1.89457	537.032	106.861	59.7692	19.524	31.7372	7.20452	18.3846	12.6975	165.308	53.5231	106.622	22.7136	131.064	30.3725	140.077	60.92	2872.55	284.202	11.903	4.36296	3.04174	0.441865	0.0295284	0.00993402
RM_PIPO	BCC-CSM2-MR_ssp370_2041-2060_2p5	10.181	1.91106	16.4123	1.51716	44.6733	3.11064	762.556	49.5432	30.1102	2.02585	-6.61896	2.34877	36.7292	2.1123	16.1089	6.93163	10.6841	4.33883	19.6705	1.97073	1.13708	2.22007	524.197	93.9164	83.3226	16.9701	15.1635	5.55614	49.4524	11.8589	210.552	42.3437	60.6244	15.9937	195.885	40.8946	126.721	41.8156	NA	NA	NA	NA	NA	NA	NA	NA
RM_PIPO	BCC-CSM2-MR_ssp370_2081-2100_2p5	12.5646	1.90269	16.7854	1.56691	44.1135	3.08395	807.296	46.2235	33.4363	1.98258	-4.59632	2.29609	38.0326	2.11074	18.6649	7.55852	13.2038	4.19042	22.8739	1.95064	3.11343	2.11928	504.597	86.5524	80.9245	18.3171	14.1276	5.40998	49.4685	12.6769	202.702	38.5986	55.4088	17.0328	178.727	40.2408	131.499	44.2183	NA	NA	NA	NA	NA	NA	NA	NA
RM_PIPO	BCC-CSM2-MR_ssp585_2041-2060_2p5	10.5614	1.90801	16.3973	1.56125	45.0135	3.07956	756.293	43.25	30.5742	1.9988	-5.83181	2.37351	36.406	2.13658	19.323	3.81293	10.983	4.40375	20.2297	1.96894	1.89961	2.12381	525.066	94.588	80.7403	18.2101	14.7143	5.53952	47.2072	13.0039	208.214	43.2564	57.4385	17.0078	187.341	42.597	122.581	41.0346	NA	NA	NA	NA	NA	NA	NA	NA
RM_PIPO	BCC-CSM2-MR_ssp585_2081-2100_2p5	12.8282	1.87319	16.7267	1.567	44.133	2.89496	787.644	43.2237	33.5976	2.00013	-4.27008	2.27923	37.8677	2.06555	22.4049	2.3874	13.6208	4.26917	22.8277	1.95205	3.51854	2.07945	529.616	92.8364	85.5238	18.6267	13.8437	4.77203	51.3464	10.7041	220.897	42.5348	52.7655	14.8169	196.358	43.8649	115.069	34.586	NA	NA	NA	NA	NA	NA	NA	NA
RM_PIPO	GFDL-ESM4_ssp370_2041_2060_2p5	9.79669	1.93523	16.6576	1.51168	44.6888	3.29632	789.871	54.9483	29.1938	1.93507	-8.10117	2.67022	37.295	2.35904	18.168	4.91364	10.6005	4.7768	19.4924	1.90674	0.384636	2.28395	490.368	89.4989	76.8787	18.3868	14.2066	4.91405	47.9232	13.7082	195.314	43.7195	56.4376	15.0411	179.75	41.7777	114.42	37.8585	NA	NA	NA	NA	NA	NA	NA	NA
RM_PIPO	GFDL-ESM4_ssp370_2081_2100_2p5	11.4336	1.97862	16.5438	1.4954	44.3228	2.81262	826.445	47.1138	30.6025	1.99456	-6.70009	2.38835	37.3026	2.06825	15.3869	8.57449	12.604	4.61961	21.5359	2.06812	1.61658	2.18211	492.961	80.6297	74.7583	15.2779	13.513	5.25843	45.8907	10.8106	187.65	33.2739	53.2911	16.0132	169.677	32.6873	129.2	43.7131	NA	NA	NA	NA	NA	NA	NA	NA
RM_PIPO	Historic	7.31123	2.08178	16.4932	1.46211	44.2722	3.67404	725.541	58.0703	26.8525	1.94617	-10.0522	3.08403	36.9047	2.49221	15.1847	4.55617	8.64798	5.05621	16.8457	1.97713	-1.70557	2.56891	509.707	87.9088	77.6739	17.9958	15.9128	5.49819	42.9686	13.5574	198.623	44.6605	63.4618	15.8656	169.797	39.8493	120.404	39.3901	2297.04	261.909	8.08653	4.09415	3.0926	0.470886	0.0398846	0.0107126
RM_RIPWO	BCC-CSM2-MR_ssp370_2041-2060_2p5	10.9142	2.87269	16.48	1.48285	41.5478	3.81209	856.727	102.476	32.6089	3.43533	-7.22671	3.38178	39.8356	3.73204	16.125	7.81309	11.1581	7.41583	21.362	3.12439	0.341667	3.45156	418.247	144.727	58.3767	24.5158	16.9178	7.7277	35.8083	15.383	153.438	61.4431	62.8836	24.7488	133.452	64.8563	99.1849	48.0891	NA	NA	NA	NA	NA	NA	NA	NA
RM_RIPWO	BCC-CSM2-MR_ssp370_2081-2100_2p5	13.4183	2.82496	16.6938	1.55828	41.3299	3.62939	885.876	93.1525	36.0808	3.39003	-4.43699	3.2065	40.5178	3.55448	18.1486	8.83498	14.9356	7.00047	24.5944	3.15165	2.75342	3.20182	415.87	137.368	58.0068	22.8445	15.7808	7.16167	36.8739	14.5094	152.185	55.6029	60.363	24.3015	119.623	55.8598	106.493	50.9509	NA	NA	NA	NA	NA	NA	NA	NA
RM_RIPWO	BCC-CSM2-MR_ssp585_2041-2060_2p5	11.3498	2.85098	16.3634	1.53638	42.1738	3.59841	836.938	94.0128	32.9836	3.34666	-5.94041	3.37462	38.924	3.57696	17.132	7.48226	11.0474	7.41314	21.8799	3.16871	1.37203	3.27023	422.932	141.915	57.1301	22.0514	17.0616	7.91177	35.1193	14.4988	152.384	56.8981	62.1096	25.4505	125.658	59.3874	98.8288	47.4061	NA	NA	NA	NA	NA	NA	NA	NA
RM_RIPWO	BCC-CSM2-MR_ssp585_2081-2100_2p5	13.7771	2.77357	16.6642	1.54038	41.6874	3.35173	860.539	88.4892	36.2829	3.40989	-3.78836	3.1453	40.0712	3.44233	20.1674	7.48427	14.8562	6.81298	24.5739	3.11248	3.34155	3.10978	424.897	143.277	60.5205	23.8004	15.8562	7.41851	39.7701	14.6075	161.705	60.9399	57.6644	23.9232	131.986	63.3899	93.7192	43.3277	NA	NA	NA	NA	NA	NA	NA	NA
RM_RIPWO	GFDL-ESM4_ssp370_2041_2060_2p5	10.4184	2.88128	16.7453	1.6274	41.4966	3.97474	886.726	107.01	31.6932	3.32217	-8.84726	3.63759	40.5404	4.0928	16.4128	7.84716	9.51815	8.33445	21.2061	3.13841	-0.428995	3.39838	394.671	136.161	54.3562	23.3021	16.0479	7.37782	34.5579	15.6497	142.959	56.9399	59.911	23.7582	123.308	60.3198	91.3014	43.8899	NA	NA	NA	NA	NA	NA	NA	NA
RM_RIPWO	GFDL-ESM4_ssp370_2081_2100_2p5	12.0807	2.9156	16.7205	1.62075	41.8522	3.42647	907.757	96.2675	32.9747	3.38393	-7.07808	3.32874	40.0527	3.64977	15.8713	9.33777	13.4557	7.16303	23.0849	3.26694	1.06119	3.22942	400.74	133.055	53.5342	20.6725	16.2466	7.98668	33.4735	13.2457	140.945	51.7106	59.0753	24.0961	119.144	51.0329	102.719	49.3446	NA	NA	NA	NA	NA	NA	NA	NA
RM_RIPWO	Historic	7.62877	3.1004	16.8781	1.53565	41.0548	4.33389	827.352	102.135	29.176	3.26769	-11.6445	3.98541	40.8205	3.83323	13.2767	8.11088	8.28904	7.84845	18.3171	3.21144	-2.98493	3.69115	418.007	143.711	55.7466	23.2619	17.6233	8.15808	31.5411	15.3075	146.938	57.4645	64.9384	25.9201	117.74	51.6594	100.103	49.0895	2027.55	371.614	9.90375	5.12573	3.09199	0.408698	0.035659	0.0129112
RM_SPFIR	BCC-CSM2-MR_ssp370_2041-2060_2p5	5.68042	2.72221	14.9608	1.41836	41.5775	2.75485	776.991	64.6334	25.5389	3.12136	-10.4465	3.11091	35.9854	2.53334	11.822	6.50437	6.21059	5.26319	15.4376	2.90918	-3.4307	2.82558	580.571	141.715	77.2523	24.5636	27.5653	8.18626	31.1499	15.3261	201.933	60.8816	98.4711	29.0432	190.793	64.8606	139.252	44.9538	NA	NA	NA	NA	NA	NA	NA	NA
RM_SPFIR	BCC-CSM2-MR_ssp370_2081-2100_2p5	8.15562	2.68011	15.1243	1.46888	41.0968	2.62379	812.442	72.2264	29.1137	3.2033	-7.68784	3.15498	36.8015	2.78701	12.5086	8.68992	9.45775	5.04542	18.6222	3.02977	-1.11246	2.73858	583.225	140.459	75.3556	23.1332	25.9331	7.7559	30.3485	13.9488	198.608	54.972	96.7386	29.6987	178.608	60.3608	151.149	45.9981	NA	NA	NA	NA	NA	NA	NA	NA
RM_SPFIR	BCC-CSM2-MR_ssp585_2041-2060_2p5	6.10129	2.71006	14.8368	1.48199	41.9974	2.56624	758.711	63.4465	25.9787	3.20155	-9.34103	3.29187	35.3198	2.76744	12.6454	6.34106	6.51484	4.98067	15.8787	2.9782	-2.41884	2.78806	584.295	135.234	74.9179	22.2704	28.3647	8.83767	28.8366	14.876	195.869	53.2028	99.0608	30.43	180.222	54.6823	138.599	42.9618	NA	NA	NA	NA	NA	NA	NA	NA
RM_SPFIR	BCC-CSM2-MR_ssp585_2081-2100_2p5	8.55456	2.65243	15.103	1.44045	41.4152	2.50269	786.409	72.5925	29.2836	3.19371	-7.17447	3.08703	36.4581	2.64698	16.3533	5.38976	9.40314	5.03735	18.6715	3.06072	-0.508865	2.72704	587.082	144.406	79.228	25.1179	26.3374	8.27013	33.1504	13.9019	210.41	63.1897	91.5532	27.7798	193.495	63.9355	135.201	41.2274	NA	NA	NA	NA	NA	NA	NA	NA
RM_SPFIR	GFDL-ESM4_ssp370_2041_2060_2p5	5.23251	2.75522	15.2925	1.59572	41.556	2.76673	805.563	66.9905	24.817	3.14675	-11.9742	3.34674	36.7912	2.91118	10.8478	7.03669	6.41018	5.04758	15.2544	2.97715	-4.16697	2.78886	540.024	124.351	69.1945	22.2565	26.3343	7.38968	28.5632	15.3808	181.626	52.4592	93.69	27.1998	168.9	54.9319	127.602	39.4963	NA	NA	NA	NA	NA	NA	NA	NA
RM_SPFIR	GFDL-ESM4_ssp370_2081_2100_2p5	6.81877	2.75759	15.2796	1.55176	42.1243	2.78602	821.141	67.902	25.9872	3.32996	-10.2812	3.13534	36.2684	2.81174	10.0926	8.649	8.28799	5.18114	16.9929	3.16934	-2.71109	2.68289	562.48	133.596	71.2979	21.558	27.4681	8.6845	27.937	13.3992	184.131	47.236	93.5137	28.4734	169.237	51.2537	143.726	44.5276	NA	NA	NA	NA	NA	NA	NA	NA
RM_SPFIR	Historic	2.19605	2.90752	15.307	1.50709	40.6444	3.3327	761.7	64.616	22.0514	3.31849	-15.2106	3.35456	37.262	2.70378	4.99088	8.39901	4.58784	5.55365	12.1578	3.00011	-7.14863	3.06095	605.739	127.896	72.5228	20.6435	30.0152	9.16779	25.2796	14.4559	195.878	50.4218	106.891	31.0307	164.617	48.3322	151.322	46.3822	2866.3	457.191	13.0223	5.18094	3.04978	0.43824	0.0275645	0.0118188
SO_PALO	BCC-CSM2-MR_ssp370_2041-2060_2p5	23.0958	1.81095	15.9327	1.16144	42.4383	1.98757	825.501	37.9864	42.6083	2.06741	5.07651	1.6812	37.5318	1.90653	24.084	9.72135	25.6867	1.97438	33.2014	1.98667	13.2951	1.64716	290.422	107.617	45.4491	16.2761	3.16008	1.89883	54.4311	4.58623	111.965	42.9917	18.1185	9.18652	99.4511	34.4186	93.2121	35.1081	NA	NA	NA	NA	NA	NA	NA	NA
SO_PALO	BCC-CSM2-MR_ssp370_2081-2100_2p5	25.4658	1.79934	16.1763	1.16687	42.1937	2.0666	872.745	42.6977	45.6952	2.06528	7.36674	1.7171	38.3285	1.859	26.3298	10.2075	28.1124	1.9348	36.5122	2.00013	15.1591	1.66919	273.027	99.8669	42.9293	16.995	3.16216	1.9014	56.32	5.92997	109.353	41.8993	14.8628	7.37859	76.7838	36.1899	92.6653	34.2902	NA	NA	NA	NA	NA	NA	NA	NA
SO_PALO	BCC-CSM2-MR_ssp585_2041-2060_2p5	23.4914	1.81221	15.9119	1.16509	43.1442	2.07845	825.67	39.5983	43.1491	2.06324	6.28087	1.75586	36.8682	1.8147	29.3301	7.9896	25.9973	1.95879	33.8716	1.99741	13.9561	1.66733	287.468	106.107	42.8753	16.8094	3.10395	1.8421	51.5041	6.29826	107.607	41.4658	16.3098	7.82102	88.9958	37.9604	88.0457	32.8756	NA	NA	NA	NA	NA	NA	NA	NA
SO_PALO	BCC-CSM2-MR_ssp585_2081-2100_2p5	25.722	1.81095	16.0124	1.16699	41.8576	1.99369	851.896	41.3307	45.99	2.08107	7.75239	1.76308	38.2376	1.80775	33.6393	6.21062	28.3876	1.92516	36.4631	2.0108	15.6836	1.68773	286.372	104.316	43.3888	15.3201	3.13098	1.88787	53.7709	6.51808	112.012	41.7779	15.104	7.39155	82.6778	36.2913	80.8753	28.0222	NA	NA	NA	NA	NA	NA	NA	NA
SO_PALO	GFDL-ESM4_ssp370_2041_2060_2p5	22.69	1.78392	15.9946	1.12454	43.7533	1.99519	827.481	38.5068	41.4574	2.00425	4.91351	1.73545	36.5439	1.72825	24.3474	9.62294	25.487	1.90717	32.7529	1.95565	12.7974	1.66767	267.366	102.664	41.1123	16.1436	3.2869	2.07786	51.7488	5.04623	98.8524	39.2164	16.659	8.69004	91.5593	33.6503	81.9501	31.7656	NA	NA	NA	NA	NA	NA	NA	NA
SO_PALO	GFDL-ESM4_ssp370_2081_2100_2p5	24.5162	1.81762	15.6272	1.14283	41.9052	1.97122	878.639	41.9558	43.1027	1.95811	5.82952	1.86221	37.2732	1.74433	20.927	9.50766	27.6062	1.95223	35.134	1.94563	14.0209	1.73981	256.906	96.1274	37.1268	14.3147	3.13098	1.84772	51.4579	2.90571	98.8773	37.9875	14.5343	7.05362	80.8046	26.4153	90.3181	35.1038	NA	NA	NA	NA	NA	NA	NA	NA
SO_PALO	Historic	19.8227	1.89598	16.2852	1.27252	44.3555	2.00996	743.176	31.848	38.9025	1.74449	2.6183	2.15173	36.2842	1.80758	25.1678	7.62202	22.8148	1.93716	29.5306	1.89568	10.7189	1.88045	269.262	105.595	41.9834	15.7488	3.61331	2.59528	49.9938	7.05273	100.218	39.1575	18.6507	9.97671	76.9356	32.6092	81.7443	33.5691	647.932	261.892	5.42344	3.68882	3.29533	0.720827	0.0483521	0.0107364
SR_MXCO	BCC-CSM2-MR_ssp370_2041-2060_2p5	8.33046	2.26972	15.6174	1.48667	42.807	3.54955	778.863	77.1493	28.3437	2.56568	-8.2122	3.13856	36.5559	2.91751	14.6202	6.93583	8.31341	5.79261	17.9826	2.37571	-0.957351	2.76993	530.392	115.661	80.4797	25.5005	20.2846	7.53541	41.5708	15.8342	205.154	60.3092	74.0793	22.4803	188.911	58.4889	123.671	42.48	NA	NA	NA	NA	NA	NA	NA	NA
SR_MXCO	BCC-CSM2-MR_ssp370_2081-2100_2p5	10.7644	2.27335	15.8813	1.53186	42.2338	3.41397	818.528	72.8076	31.7831	2.57986	-5.86707	3.12607	37.6502	2.82649	16.8922	7.93806	11.1643	5.76872	21.2085	2.38713	1.20606	2.67885	520.831	105.434	78.4878	25.4634	19.2215	7.26469	41.0518	15.7733	199.341	54.4401	70.9106	23.22	175.472	54.137	130.163	42.1192	NA	NA	NA	NA	NA	NA	NA	NA
SR_MXCO	BCC-CSM2-MR_ssp585_2041-2060_2p5	8.73759	2.27521	15.5389	1.54234	43.1755	3.3022	766.421	68.5075	28.7846	2.51401	-7.24207	3.22215	36.0266	2.889	16.1033	5.70117	8.55352	5.70297	18.5151	2.38293	-0.0554878	2.67187	530.236	110.426	77.3171	24.8866	20.2297	7.77445	39.1429	16.0304	199.585	58.4096	72.2053	23.5643	179.321	53.5949	120.854	40.5575	NA	NA	NA	NA	NA	NA	NA	NA
SR_MXCO	BCC-CSM2-MR_ssp585_2081-2100_2p5	11.0896	2.24131	15.8484	1.52397	42.4585	3.09461	795.77	69.4605	31.9634	2.60766	-5.37907	3.10733	37.3425	2.67498	19.1895	5.20476	11.2994	5.67994	21.1955	2.39288	1.70169	2.6276	535.646	113.823	82.4573	26.2957	18.6972	6.88484	43.8355	14.7889	213.518	60.2261	67.2764	21.4492	190.301	55.655	115.992	36.3052	NA	NA	NA	NA	NA	NA	NA	NA
SR_MXCO	GFDL-ESM4_ssp370_2041_2060_2p5	7.91058	2.26308	15.9234	1.611	42.7084	3.62893	808.407	80.0128	27.5065	2.5241	-9.85305	3.29685	37.3596	3.19672	14.2265	7.08649	7.85705	6.28232	17.825	2.35135	-1.706	2.75054	494.413	106.272	73.311	24.5858	19.4512	6.98906	39.5901	16.5939	187.169	57.3953	69.5346	21.6355	172.148	54.9654	112.569	38.1229	NA	NA	NA	NA	NA	NA	NA	NA
SR_MXCO	GFDL-ESM4_ssp370_2081_2100_2p5	9.5155	2.2907	15.8539	1.60844	42.8083	3.21661	834.264	69.344	28.8169	2.55286	-8.24146	3.12097	37.0583	2.91021	14.4762	8.40354	9.94715	6.08969	19.7115	2.46859	-0.356606	2.64302	506.035	103.264	72.4695	21.3912	19.1646	7.59913	37.6669	13.9669	181.988	45.2006	68.2276	22.9886	166.996	46.8583	126.846	42.8459	NA	NA	NA	NA	NA	NA	NA	NA
SR_MXCO	Historic	5.12967	2.42315	16.0297	1.50075	42.313	4.10433	752.388	82.4359	25.0386	2.39193	-12.5567	3.67542	37.5953	3.27263	10.3654	7.19277	6.0498	6.62283	14.9687	2.36074	-4.2626	3.07625	531.386	106.949	74.5081	24.0783	21.3943	7.95456	35.1992	15.6797	195.24	57.6691	78.189	22.7974	165.965	53.6303	124.797	42.6208	2522.22	322.555	12.287	4.89561	3.10528	0.444461	0.029237	0.0113389
SW_CRWB	BCC-CSM2-MR_ssp370_2041-2060_2p5	23.2122	2.30402	16.5425	1.3489	42.6165	2.57528	843.385	37.6548	43.2493	2.19893	4.45359	2.3326	38.7957	1.69383	25.7586	9.7996	25.9614	2.35645	33.5417	2.36772	13.1602	2.24907	230.603	77.7682	36.9593	12.6817	2.73206	2.18782	54.2829	3.51677	89.8684	32.3446	14.7225	8.28101	79.7727	26.8781	72.6627	22.1579	NA	NA	NA	NA	NA	NA	NA	NA
SW_CRWB	BCC-CSM2-MR_ssp370_2081-2100_2p5	25.5707	2.29104	16.7798	1.40521	42.4188	2.72773	891.769	42.7201	46.3562	2.16533	6.81627	2.42887	39.54	1.74132	28.1589	10.2994	28.3357	2.30668	36.8726	2.35689	15.009	2.27817	217.99	73.7056	34.8373	13.0618	2.57177	1.90817	55.8411	4.55335	88.1986	32.2507	12.3445	7.03578	60.4856	29.803	73.1268	22.8796	NA	NA	NA	NA	NA	NA	NA	NA
SW_CRWB	BCC-CSM2-MR_ssp585_2041-2060_2p5	23.6027	2.30677	16.4978	1.38281	43.3205	2.61512	844.379	38.8046	43.7844	2.20846	5.72679	2.46772	38.0577	1.71275	29.5691	8.19281	26.2561	2.32131	34.2307	2.36344	13.8107	2.28482	229.201	77.9652	34.8373	13.3676	2.62679	1.99386	51.3032	4.91144	88.0957	33.224	13.5144	7.26088	71.1196	29.8406	68.9809	20.9981	NA	NA	NA	NA	NA	NA	NA	NA
SW_CRWB	BCC-CSM2-MR_ssp585_2081-2100_2p5	25.841	2.30775	16.617	1.37753	42.2179	2.53343	870.754	40.3714	46.661	2.18362	7.32751	2.47461	39.3335	1.71139	31.8875	8.35967	28.6361	2.27377	36.8381	2.36537	15.5641	2.31885	228.916	76.5423	36.488	12.1577	2.60287	1.90045	54.4502	5.24256	92.122	32.6963	12.5311	6.94309	65.8828	30.7392	64.7799	18.6943	NA	NA	NA	NA	NA	NA	NA	NA
SW_CRWB	GFDL-ESM4_ssp370_2041_2060_2p5	22.8069	2.25441	16.5962	1.36802	43.9445	2.7006	847.312	39.8528	42.0914	2.12739	4.34474	2.49655	37.7467	1.66792	26.225	9.50587	25.8157	2.19364	33.1086	2.29082	12.6218	2.31517	211.945	73.9758	33.0789	13.2457	2.63158	1.96813	51.4684	4.72649	79.9402	31.5376	13.39	7.63204	72.5646	27.8459	63.8852	20.0543	NA	NA	NA	NA	NA	NA	NA	NA
SW_CRWB	GFDL-ESM4_ssp370_2081_2100_2p5	24.6284	2.31284	16.226	1.38354	42.1352	2.6317	895.579	44.7685	43.6909	2.13047	5.20885	2.59445	38.4821	1.68118	22.0725	9.97963	27.9334	2.26557	35.422	2.33394	13.8683	2.39072	206.091	72.0324	30.0718	11.8694	2.54306	1.84646	51.1249	3.11004	79.5239	29.1818	12.1029	6.62395	67.3301	23.5387	70.8134	23.1182	NA	NA	NA	NA	NA	NA	NA	NA
SW_CRWB	Historic	20.0531	2.43011	16.2782	1.62085	43.8373	2.8608	756.808	37.7262	39.2789	1.96963	2.5866	2.93625	36.6923	1.97231	26.4495	7.08026	23.1524	2.33325	29.901	2.31118	10.7177	2.56528	205.986	77.3486	33.4378	13.111	2.69378	2.38025	50.3852	7.16715	79.6722	33.1599	14.4067	8.49217	61.5455	27.8294	60.6029	20.5707	580.139	333.711	3.67374	3.46143	3.29871	0.701634	0.0542118	0.00951379
WGP_SHGR	BCC-CSM2-MR_ssp370_2041-2060_2p5	13.7607	1.58832	17.411	0.958034	43.1295	2.98107	885.413	75.2915	34.7129	1.74548	-5.75167	1.73828	40.4645	2.18	23.6833	1.922	3.38252	2.89899	24.5867	1.76121	2.74482	1.8429	409.193	44.4747	81.4936	10.5846	8.54756	2.00795	73.3968	5.92343	206.226	25.9794	29.8612	6.34947	197.206	26.13	30.7455	8.14334	NA	NA	NA	NA	NA	NA	NA	NA
WGP_SHGR	BCC-CSM2-MR_ssp370_2081-2100_2p5	16.042	1.56826	17.639	0.992933	41.2455	3.08767	972.421	85.3789	38.537	1.82589	-4.34653	1.73619	42.8835	2.35383	27.4491	2.1551	4.87575	2.65686	28.2486	1.8116	4.33543	1.78693	363.612	38.8699	66.7404	9.03498	9.44987	1.95456	63.2926	6.71827	172.339	22.9437	32.9229	6.07761	165.476	19.525	33.8098	7.59305	NA	NA	NA	NA	NA	NA	NA	NA
WGP_SHGR	BCC-CSM2-MR_ssp585_2041-2060_2p5	14.1096	1.56201	17.4377	0.957348	42.6249	2.97864	884.078	72.3147	35.6177	1.77557	-5.39126	1.76366	41.009	2.22602	24.2173	1.97821	3.96067	2.49178	25.3491	1.78246	3.66919	1.75761	389.599	39.9837	73.9126	9.19786	8.15424	1.92431	69.8396	6.31192	192.141	24.7162	27.8483	6.02359	182.355	21.7638	28.4242	7.48831	NA	NA	NA	NA	NA	NA	NA	NA
WGP_SHGR	BCC-CSM2-MR_ssp585_2081-2100_2p5	16.3945	1.54809	17.7042	1.01149	41.7096	3.0207	955.831	79.7591	38.7429	1.86456	-3.80308	1.55505	42.546	2.19491	26.9538	1.86959	5.18162	2.62371	28.3516	1.86403	4.72674	1.67086	370.195	35.1318	65.617	6.69704	8.20823	1.7127	62.4311	6.06194	173	19.5849	30.8021	5.87142	160.632	16.2062	31.6838	7.38871	NA	NA	NA	NA	NA	NA	NA	NA
WGP_SHGR	GFDL-ESM4_ssp370_2041_2060_2p5	13.6033	1.62317	17.6949	0.928514	42.8773	2.93231	921.79	76.7001	34.3023	1.7955	-7.07712	1.859	41.3794	2.42417	23.3698	1.93782	2.66264	2.70401	24.6944	1.77302	2.30925	1.84919	367.139	39.7076	74.9512	11.3778	7.91517	1.88742	72.6086	6.38834	185.355	24.312	26.6735	5.73188	175.676	24.6798	27.2545	7.19282	NA	NA	NA	NA	NA	NA	NA	NA
WGP_SHGR	GFDL-ESM4_ssp370_2081_2100_2p5	14.9044	1.61434	17.4306	0.969799	41.1653	2.83788	975.541	77.8771	36.1697	1.88543	-6.27044	1.77127	42.4401	2.29617	25.3646	2.04046	3.4895	2.85008	26.7764	1.864	3.09062	1.81919	377.476	38.8729	68.7198	9.37677	8.90746	1.85051	64.5417	5.84929	178.244	22.9895	29.419	5.87514	167.897	21.7802	30.1003	7.45037	NA	NA	NA	NA	NA	NA	NA	NA
WGP_SHGR	Historic	10.9183	1.67894	17.1658	0.801984	41.8406	2.65684	832.294	65.2317	31.5738	1.71077	-9.05604	1.96371	40.6298	2.13879	20.8491	1.92434	0.638817	2.64764	21.7604	1.7552	0.331362	1.92847	385.111	41.4537	72.9332	8.25015	8.1928	1.67181	67.9897	5.03415	190.036	24.5585	27.5116	5.5055	183.378	22.2218	27.9769	6.75578	1557.12	288.174	1.98799	1.4039	2.83492	0.379931	0.0590426	0.00485012
