# Supplementary material for: Climate change and ecosystem shifts in the southwestern United States
Source: Sci Rep. 2023 Nov 15;13:19964. doi: 10.1038/s41598-023-46371-x (PMC10651835; doi:10.1038/s41598-023-46371-x)
Supplement: Supplementary file 6 — Supplementary Table 2. [file 41598_2023_46371_MOESM6_ESM.xlsx]

## Sheet: ReadMe
Citation: Harris, G.M., Sesnie, S.E., Stewart, D.R. 2023. Climate Change and Ecosystem Shifts in the Southwestern United States
CMIP6 generation climate models
Column headings indicate the following
UniqueNumber	Unique row number spanning 1 through 52602
ProtectedCategory	PAType = Type of land designation.; PAOwn = Ownership designation; PAid = Identification Designation
Name	Unique name describing the Type of land designation, Agency Ownership of land designation or Name Identifier of the land designation
PixelValue	Unique number for each Name of land designation
Present	Total amount of area of ecosystem suitability (km^2) in this designation, for the present climate prediction (1970 - 2000) [Calculation is the summation of each pixel area * ecosystem suitability value within that pixel]
SSP370_2041_2060	Total amount of area of ecosystem suitability (km^2) in this designation, for the mid-century climate prediction (1941-1960) for BCC-CSM2-MR SSP3-7.0 [Calculation is the summation of each pixel area * ecosystem suitability value within that pixel]
SSP370_2081_2100	Total amount of area of ecosystem suitability (km^2) in this designation, for the end-of-century climate prediction (1981 - 2100) for BCC-CSM2-MR SSP3-7.0 [Calculation is the summation of each pixel area * ecosystem suitability value within that pixel]
SSP585_2041_2060	Total amount of area of ecosystem suitability (km^2) in this designation, for the mid-century climate prediction (1941-1960) for BCC-CSM2-MR SSP5-8.5 [Calculation is the summation of each pixel area * ecosystem suitability value within that pixel]
SSP585_2081_2100	Total amount of area of ecosystem suitability (km^2) in this designation, for the end-of-century climate prediction (1981 - 2100) for BCC-CSM2-MR SSP5-8.5 [Calculation is the summation of each pixel area * ecosystem suitability value within that pixel]
GFDL_SSP370_2041_2060	Total amount of area of ecosystem suitability (km^2) in this designation, for the mid-century climate prediction (1941-1960) for SSP3-7.0 from the GFDL-ESM4 climate model [Calculation is the summation of each pixel area * ecosystem suitability value within that pixel]
GFDL_SSP370_2081_2100	Total amount of area of ecosystem suitability (km^2) in this designation, for the end-of-century climate prediction (1981 - 2100) for SSP3-7.0 from the GFDL-ESM4 climate model [Calculation is the summation of each pixel area * ecosystem suitability value within that pixel]
EcoName	Short name for the ecosystem type
RunNum	Numerical number from 1 - 22 representing each ecosystem type
IDNum	Numerical number from 1 - 2391 representing each Type, Ownership or Name Designation
					EcoName1	EcoName2		Ecosystem
Type and Ownership Domain Code Designations					Apach_MESQ	AP_MESQ		Apacherian-Chihuahuan Mesquite Upland Scrub
FED	Federal	Agency Type			Chihuahua_DESGR	AP_DESGR		Apacherian-Chihuahuan Semi-Desert Grassland and Steppe
TRIB	American Indian Lands (Tribal)	Agency Type			ColoradoPlateau_PJSH	CP_PJSH		Colorado Plateau Pinyon Juniper Shrublands
STAT	State	Agency Type			ColoradoPlateau_PJWO	CP_PJWO		Colorado Plateau Pinyon Juniper Woodland
DIST	Regional Agency Special District	Agency Type			GreatBasin_PJWO	GB_PJWO		Great Basin Pinyon-Juniper Woodland
LOC	Local Government	Agency Type			GreatBasin_XSAGE	GB_XSAGE		Great Basin Xeric Mixed Sagebrush Shrubland
NGO	Non-Governmental Organization	Agency Type			InterMtn_DUNE	IN_DUNE		Inter-Mountain Basins Active and Stabilized Dune
PVT	Private	Agency Type			InterMtn_JUMO	IN_JUMO		Inter-Mountain Basins Juniper Savanna
JNT	Joint	Agency Type			InterMtn_SAGE	IN_SAGE		Inter-Mountain Basins Big Sagebrush Shrubland
UNK	Unknown	Agency Type			InterMtn_SAGESTEPPE	IN_SAGESTEP		Inter-Mountain Basins Montaine Big Sagebrush Steppe
ARS	Agricultural Research Service	Agency Ownership			InterMtn_SRUBSTEPPE	IN_SHRBSTEP		Inter-Mountain Basins Semi-Desert Shrub-Steppe
BLM	Bureau of Land Management	Agency Ownership			Madrean_ENCI	MD_ENCI		Madrean Encinal
CITY	City Land	Agency Ownership			Madrean_PJWO	MD_PJWO		Madrean Pinyon Juniper Woodland
CNTY	County Land	Agency Ownership			NorthAm_RIPARWO	NA_RIPWO		North American Warm Desert Lower Montane Riparian Woodland and Shrubland
DOD	Department of Defense	Agency Ownership			Rock_Mtn_PICO	RM_PICO		Rocky MoutainLodgpole Pine Forest
DOE	Department of Energy	Agency Ownership			SouthernRocky_PIPO	RM_PIPO		Rocky Mountain Ponderosa Pine Woodland
FWS	U.S. Fish & Wildlife Service	Agency Ownership			RockMtn_RIPERWO	RM_RIPWO		Rocky Mountain Lower Montane-Foothill Riparian Woodland and Shrubland
JNT	Joint	Agency Ownership			RockMtn_SPFIR	RM_SPFIR		Rocky Mountain Subalpine Dry-Mesic Spruce-Fir Forest and Woodland
NPS	National Park Service	Agency Ownership			SonoraMojave_CRWB	SO_PALO		Sonoran Paloverde-Mixed Cacti Desert Scrub
NRCS	Natural Resources Conservation Service	Agency Ownership			Sonoran_PALO	SR_MXCO		Southern Rocky Mountain Dry-Mesic Montane Mixed Conifer Forest and Woodland
OTHF	Other or Unknown Federal Land	Agency Ownership			SouthernRocky_MIXCO	SW_CRWB		Sonora-Mojave Creosote-White Bursage Desert Scrub
OTHS	Other or Unknown State Land	Agency Ownership			WestGP_SHGR	WGP_SHGR		Western Great Plains Shortgrass Prairie
REG	Regional Agency Land	Agency Ownership
RWD	Regional Water Districts	Agency Ownership
SDC	State Department of Conservation	Agency Ownership
SDNR	State Department of Natural Resources	Agency Ownership
SDOL	State Department of Land	Agency Ownership
SLB	State Land Board	Agency Ownership
SFW	State Fish and Wildlife	Agency Ownership
SPR	State Park and Recreation	Agency Ownership
UNKL	Other or Unknown Local Government	Agency Ownership
USACE	Army Corps of Engineers	Agency Ownership
USBR	Bureau of Reclamation	Agency Ownership
USFS	Forest Service	Agency Ownership

## Sheet: Data
UniqueNumber	ProtectedCategory	Name	PixelVAlue	Present	SSP370_2041_2060	SSP370_2081_2100	SSP585_2041_2060	SSP585_2081_2100	GFDL_SSP370_2041_2060	GFDL_SSP370_2081_2100	EcoName	RunNum	IDNum
1	PAType	DIST	0	70.7002	152.264	184.925	122.353	198.355	114.134	114.134	Apach_MESQ	1	1
2	PAType	FED	1	86126.7	142166	181573	145270	184831	131877	131877	Apach_MESQ	1	2
3	PAType	JNT	2	0.379017	0.471028	1.76014	0.379017	2.74469	0.50215	0.50215	Apach_MESQ	1	3
4	PAType	LOC	3	1257.31	1799.42	2425.19	1856.19	2475.44	1603.31	1603.31	Apach_MESQ	1	4
5	PAType	NGO	4	1149.28	2454.74	2952.76	2449.37	2977.15	2115.57	2115.57	Apach_MESQ	1	5
6	PAType	PVT	5	715.078	1153.3	1522.76	1220.8	1638.65	1301.03	1301.03	Apach_MESQ	1	6
7	PAType	STAT	6	30765.4	56149.2	63837.1	57570.1	65155.8	50670.6	50670.6	Apach_MESQ	1	7
8	PAType	TRIB	7	12078.2	26592.4	35508	25693.2	36718.9	23649	23649	Apach_MESQ	1	8
9	PAType	UNK	8	14.0266	26.7729	42.0749	26.9321	41.9588	21.7507	21.7507	Apach_MESQ	1	9
10	PAOwn	ARS	0	364.158	302.384	340.212	352.717	342.998	359.649	359.649	Apach_MESQ	1	10
11	PAOwn	BLM	1	48859	79888.6	94828.5	79981.8	95762.9	72371.5	72371.5	Apach_MESQ	1	11
12	PAOwn	CITY	2	557.892	701.857	721.026	675.795	729.639	611.657	611.657	Apach_MESQ	1	12
13	PAOwn	CNTY	3	228.252	217.638	358.705	231.722	351.671	199.119	199.119	Apach_MESQ	1	13
14	PAOwn	DOD	4	4233.05	7912.96	7798.32	7746.53	8383.57	8237.68	8237.68	Apach_MESQ	1	14
15	PAOwn	DOE	5	308.24	472.67	421.63	457.509	361.546	482.481	482.481	Apach_MESQ	1	15
16	PAOwn	FWS	6	2917.86	3843.96	6275.24	4072.28	6445.64	3929.82	3929.82	Apach_MESQ	1	16
17	PAOwn	JNT	7	NA	NA	NA	NA	NA	NA	NA	Apach_MESQ	1	17
18	PAOwn	NGO	8	694.7	1476.77	1598.59	1455.33	1598.76	1298.98	1298.98	Apach_MESQ	1	18
19	PAOwn	NPS	9	2692.52	4036.43	4560.06	4075.25	4626.47	3805.32	3805.32	Apach_MESQ	1	19
20	PAOwn	NRCS	10	54.493	150.329	187.539	155.994	191.051	140.807	140.807	Apach_MESQ	1	20
21	PAOwn	OTHF	11	NA	NA	NA	NA	NA	NA	NA	Apach_MESQ	1	21
22	PAOwn	OTHS	12	13.5239	17.3997	27.1728	18.9229	26.9217	17.5478	17.5478	Apach_MESQ	1	22
23	PAOwn	PVT	13	694.183	1105.96	1354.9	1138.39	1477.05	1249.29	1249.29	Apach_MESQ	1	23
24	PAOwn	REG	14	20.6685	45.1891	47.8268	29.9546	48.4578	35.6619	35.6619	Apach_MESQ	1	24
25	PAOwn	RWD	15	3.87439	6.46376	11.4927	5.06389	17.5314	4.47562	4.47562	Apach_MESQ	1	25
26	PAOwn	SDC	16	NA	NA	NA	NA	NA	NA	NA	Apach_MESQ	1	26
27	PAOwn	SDNR	17	921.8	1019.84	1238.31	1048.81	1157.02	1007.05	1007.05	Apach_MESQ	1	27
28	PAOwn	SDOL	18	7868.04	9535.25	9281.4	9381.28	9213.18	8567.48	8567.48	Apach_MESQ	1	28
29	PAOwn	SFW	19	365.103	575.141	860.102	581.303	895.437	500.578	500.578	Apach_MESQ	1	29
30	PAOwn	SLB	20	6635.03	12146.5	13066.1	12331.1	13474.5	10835.7	10835.7	Apach_MESQ	1	30
31	PAOwn	SPR	21	208.978	255.372	291.275	246.797	279.742	256.971	256.971	Apach_MESQ	1	31
32	PAOwn	TRIB	22	12006.5	26002.9	34730.9	25125.6	35856.8	23159	23159	Apach_MESQ	1	32
33	PAOwn	UNK	23	NA	NA	NA	NA	NA	NA	NA	Apach_MESQ	1	33
34	PAOwn	UNKL	24	NA	NA	NA	NA	NA	NA	NA	Apach_MESQ	1	34
35	PAOwn	USACE	25	34.3896	55.5912	53.2672	54.1297	58.0319	47.9416	47.9416	Apach_MESQ	1	35
36	PAOwn	USBR	26	259.003	263.913	226.108	236.301	256.363	266.102	266.102	Apach_MESQ	1	36
37	PAOwn	USFS	27	15856.2	27172.2	43641.5	29805.9	44636.6	25429.8	25429.8	Apach_MESQ	1	37
38	PAid	0401002 Roadless Area	8	3.03214	3.2275	5.31552	3.03214	6.14931	3.03214	3.03214	Apach_MESQ	1	38
39	PAid	0401005 Roadless Area	11	2.9803	4.24441	7.10701	4.57921	8.58627	4.53567	4.53567	Apach_MESQ	1	39
40	PAid	0401006 Roadless Area	12	0.485943	0.388177	0.719274	0.379017	1.09822	0.385418	0.385418	Apach_MESQ	1	40
41	PAid	0401007 Roadless Area	13	0.39012	0.379017	0.468309	0.379017	0.592084	0.379017	0.379017	Apach_MESQ	1	41
42	PAid	0401008 Roadless Area	14	1.53091	0.804052	5.19151	0.876636	4.88557	0.758034	0.758034	Apach_MESQ	1	42
43	PAid	0401009 Roadless Area	15	3.02826	2.36473	18.5045	3.29007	16.463	2.54809	2.54809	Apach_MESQ	1	43
44	PAid	0401010 Roadless Area	16	3.36749	2.33945	14.6415	2.56121	16.2432	2.43855	2.43855	Apach_MESQ	1	44
45	PAid	0401011 Roadless Area	17	4.67002	2.65312	16.1721	2.85755	18.1852	2.69067	2.69067	Apach_MESQ	1	45
46	PAid	0401012 Roadless Area	18	7.93867	5.61003	21.7099	4.31032	26.3225	4.95624	4.95624	Apach_MESQ	1	46
47	PAid	0401013 Roadless Area	19	1.25741	0.810981	3.32857	0.758034	3.43166	0.777848	0.777848	Apach_MESQ	1	47
48	PAid	0401014 Roadless Area	20	2.30698	1.89509	3.54575	1.91762	3.70116	1.89509	1.89509	Apach_MESQ	1	48
49	PAid	0401015 Roadless Area	21	0.795898	0.85056	2.31374	0.758034	2.14706	0.758034	0.758034	Apach_MESQ	1	49
50	PAid	0401016 Roadless Area	22	0.510419	0.379017	1.31757	0.379017	1.46295	0.379017	0.379017	Apach_MESQ	1	50
51	PAid	0401023 Roadless Area	23	0.379017	0.379017	2.43401	0.379017	2.68122	0.459965	0.459965	Apach_MESQ	1	51
52	PAid	0401027 Roadless Area	27	0.846864	0.767255	1.04383	0.758034	2.12922	0.766866	0.766866	Apach_MESQ	1	52
53	PAid	0401031 Roadless Area	31	0.492	0.407438	0.932368	0.492	2.09189	0.379017	0.379017	Apach_MESQ	1	53
54	PAid	0418033 Roadless Area	35	3.83315	1.9016	8.075	2.00227	8.45605	1.89961	1.89961	Apach_MESQ	1	54
55	PAid	0419020 Roadless Area	36	29.4987	24.972	36.858	25.597	36.1963	25.2769	25.2769	Apach_MESQ	1	55
56	PAid	1. G & E Ranch Ph 1	38	2.30151	4.66283	5.22586	4.60474	5.12742	4.29438	4.29438	Apach_MESQ	1	56
57	PAid	20 Mile Sheep	66	3.90015	2.42903	6.40361	2.51641	5.59909	2.59288	2.59288	Apach_MESQ	1	57
58	PAid	3R Ranch	199	0.379017	2.54634	6.64419	2.99094	6.92341	2.43792	2.43792	Apach_MESQ	1	58
59	PAid	418002 Roadless Area	204	5.51776	2.55611	5.11255	2.24337	3.33914	3.49359	3.49359	Apach_MESQ	1	59
60	PAid	418003 Roadless Area	205	1.24443	0.987476	1.35254	0.885459	1.26199	0.758034	0.758034	Apach_MESQ	1	60
61	PAid	418004 Roadless Area	206	0.46682	0.558609	0.784232	0.414173	0.553745	0.401244	0.401244	Apach_MESQ	1	61
62	PAid	418006 Roadless Area	207	4.42494	3.9082	6.33736	3.89095	8.50984	2.33179	2.33179	Apach_MESQ	1	62
63	PAid	418008 Roadless Area	209	1.17608	1.19374	1.67785	1.04096	0.914391	0.493154	0.493154	Apach_MESQ	1	63
64	PAid	418009 Roadless Area	210	2.35228	0.462209	0.985335	0.560845	1.32893	0.462209	0.462209	Apach_MESQ	1	64
65	PAid	418012 Roadless Area	212	6.17578	7.60639	11.6825	7.25233	10.9384	7.61717	7.61717	Apach_MESQ	1	65
66	PAid	418013 Roadless Area	213	1.70978	1.29547	2.45594	1.39429	2.97024	0.926032	0.926032	Apach_MESQ	1	66
67	PAid	418014 Roadless Area	214	3.86163	5.65668	8.67817	5.45345	7.18325	6.02942	6.02942	Apach_MESQ	1	67
68	PAid	418015 Roadless Area	215	2.14032	2.64077	5.86065	2.47468	5.09384	2.03008	2.03008	Apach_MESQ	1	68
69	PAid	418016 Roadless Area	216	7.06812	8.75379	16.6904	9.99342	16.1323	9.22626	9.22626	Apach_MESQ	1	69
70	PAid	418017 Roadless Area	217	4.1879	2.60551	10.2497	3.43998	10.2369	2.04695	2.04695	Apach_MESQ	1	70
71	PAid	418018 Roadless Area	218	1.0899	0.631287	2.23075	0.436119	0.893309	0.631287	0.631287	Apach_MESQ	1	71
72	PAid	418021 Roadless Area	220	4.16088	5.08028	7.2457	5.26341	8.36799	4.11957	4.11957	Apach_MESQ	1	72
73	PAid	418022 Roadless Area	221	1.66563	2.16046	3.99668	2.38831	3.7549	2.12601	2.12601	Apach_MESQ	1	73
74	PAid	418024 Roadless Area	222	11.3941	12.0009	27.4214	13.6371	22.5805	14.8131	14.8131	Apach_MESQ	1	74
75	PAid	418025 Roadless Area	223	9.39707	14.7138	25.2163	15.7673	25.414	15.559	15.559	Apach_MESQ	1	75
76	PAid	418026 Roadless Area	224	2.99423	3.43075	9.47868	5.27608	9.83683	4.75533	4.75533	Apach_MESQ	1	76
77	PAid	418027 Roadless Area	225	4.61359	7.00243	12.0569	7.96686	12.6605	6.06802	6.06802	Apach_MESQ	1	77
78	PAid	418028 Roadless Area	226	10.2577	9.39416	22.0647	7.61138	20.392	7.64434	7.64434	Apach_MESQ	1	78
79	PAid	418031 Roadless Area	228	2.05357	2.34764	3.90519	2.68784	3.17062	2.3128	2.3128	Apach_MESQ	1	79
80	PAid	418032 Roadless Area	229	2.04122	3.16527	6.61461	4.31812	8.74984	3.73244	3.73244	Apach_MESQ	1	80
81	PAid	418037 Roadless Area	231	4.94114	3.89398	9.55761	5.58982	10.3034	5.16468	5.16468	Apach_MESQ	1	81
82	PAid	418041 Roadless Area	233	1.62768	1.83417	3.91972	3.02203	3.78321	3.21583	3.21583	Apach_MESQ	1	82
83	PAid	418043 Roadless Area	235	0.48358	0.545011	1.60628	0.363915	2.14605	0.496797	0.496797	Apach_MESQ	1	83
84	PAid	418044 Roadless Area	236	1.34268	0.742846	2.36188	1.92707	1.99861	0.795012	0.795012	Apach_MESQ	1	84
85	PAid	6-Mile State Wildlife Area	248	0.874528	2.18437	3.56878	2.21051	3.49334	1.98463	1.98463	Apach_MESQ	1	85
86	PAid	7H Ranch I	263	0.714909	2.54571	5.70239	2.62783	3.37207	2.64677	2.64677	Apach_MESQ	1	86
87	PAid	9-Mile State Wildlife Area	272	3.34435	4.85228	7.39032	4.96394	7.18732	4.38056	4.38056	Apach_MESQ	1	87
88	PAid	A-7 Ranch	281	29.3697	10.3466	15.966	10.6828	12.7018	10.9722	10.9722	Apach_MESQ	1	88
89	PAid	A. W. Salisbury	284	0.645513	0.456145	2.90468	0.752957	2.84951	0.645513	0.645513	Apach_MESQ	1	89
90	PAid	Abiquiu Reservoir	298	1.51607	14.0052	24.8816	14.7633	24.2595	12.0793	12.0793	Apach_MESQ	1	90
91	PAid	Acoma	320	35.7177	203.93	575.885	235.171	655.935	216.594	216.594	Apach_MESQ	1	91
92	PAid	Adam Mountain Roadless Area	332	0.627356	0.379017	0.596316	0.433902	0.551268	0.519327	0.519327	Apach_MESQ	1	92
93	PAid	Adams	334	3.14169	6.44971	9.75133	6.20357	8.47062	5.26005	5.26005	Apach_MESQ	1	93
94	PAid	Adams County Regional Park	339	2.14396	3.64995	5.18027	3.50035	7.33705	2.87941	2.87941	Apach_MESQ	1	94
95	PAid	Adams Property	344	2.04518	7.36292	6.99099	6.6054	7.13813	4.96936	4.96936	Apach_MESQ	1	95
96	PAid	Aden Lava Flow Wilderness Area	351	37.9734	39.1498	24.1063	35.4462	24.6095	37.3198	37.3198	Apach_MESQ	1	96
97	PAid	Adobe Badlands Area of Critical Environmental Concern	355	5.9054	12.1443	12.3688	7.81203	14.2385	7.59223	7.59223	Apach_MESQ	1	97
98	PAid	Adobe Badlands Wilderness Study Area	356	2.24525	3.93188	3.89077	3.62729	5.38487	3.30524	3.30524	Apach_MESQ	1	98
99	PAid	Adobe Creek Reservoir State Wildlife Area	357	7.45443	13.9725	9.60737	13.1959	11.6828	11.2628	11.2628	Apach_MESQ	1	99
100	PAid	Adobe Ridge State Habitat Area - Frentess Easement 3	362	1.05628	0.986662	2.88221	1.46218	2.61914	1.35293	1.35293	Apach_MESQ	1	100
101	PAid	Agape Ranch	373	0.464438	0.709441	3.41616	1.11656	4.14495	0.69078	0.69078	Apach_MESQ	1	101
102	PAid	Agate Creek Roadless Area	374	1.529	0.758034	1.19087	1.02826	0.978937	1.36344	1.36344	Apach_MESQ	1	102
103	PAid	Agate Mountain	375	0.601582	0.379017	0.716143	0.642743	0.379017	0.379017	0.379017	Apach_MESQ	1	103
104	PAid	Agency Park Ranches - Russell Ranch	376	0.771902	0.908089	3.0534	1.22095	2.68769	0.644087	0.644087	Apach_MESQ	1	104
105	PAid	Agricultural Conservation Easement Program - Agricultural Land Easements (ACEP-ALE), Box Elder, Utah	378	0.799744	2.1602	2.90017	2.40512	2.7662	1.15291	1.15291	Apach_MESQ	1	105
106	PAid	Agricultural Conservation Easement Program - Agricultural Land Easements (ACEP-ALE), Cibola, New Mexico	380	0.379017	2.30505	6.1265	2.00287	5.58246	0.561732	0.561732	Apach_MESQ	1	106
107	PAid	Agricultural Conservation Easement Program - Agricultural Land Easements (ACEP-ALE), Cochise, Arizona	381	25.8664	47.254	32.5005	43.1778	25.8135	48.7475	48.7475	Apach_MESQ	1	107
108	PAid	Agricultural Conservation Easement Program - Agricultural Land Easements (ACEP-ALE), Colfax, New Mexico	382	1.26667	11.3619	18.7309	14.9537	26.3221	12.4283	12.4283	Apach_MESQ	1	108
109	PAid	Agricultural Conservation Easement Program - Agricultural Land Easements (ACEP-ALE), Gunnison, Colorado	385	0.739114	0.739114	0.836744	0.431395	1.07718	0.408404	0.408404	Apach_MESQ	1	109
110	PAid	Agricultural Conservation Easement Program - Agricultural Land Easements (ACEP-ALE), Rio Blanco, Colorado	388	1.86506	1.84467	6.08236	2.15822	6.41692	1.41336	1.41336	Apach_MESQ	1	110
111	PAid	Agricultural Conservation Easement Program - Agricultural Land Easements (ACEP-ALE), Summit, Utah	391	2.46345	2.45128	2.9957	1.43148	2.56305	1.17643	1.17643	Apach_MESQ	1	111
112	PAid	Agua Fria National Monument	397	188.586	148.234	119.113	137.315	142.02	145.145	145.145	Apach_MESQ	1	112
113	PAid	Aguilar TV Hill	402	0.379017	3.32819	6.49582	4.59604	7.15512	3.46006	3.46006	Apach_MESQ	1	113
114	PAid	Ah-shi-sle-pah Road Area of Critical Environmental Concern	404	0.567284	3.31068	4.25061	3.54408	3.71765	2.89681	2.89681	Apach_MESQ	1	114
115	PAid	Ah-Shi-Sle-Pah Wilderness Area	405	0.835724	5.51619	7.58334	7.10116	6.78088	5.74837	5.74837	Apach_MESQ	1	115
116	PAid	Ahi Fee	408	0.672087	3.28631	6.15134	5.03078	5.66286	2.66318	2.66318	Apach_MESQ	1	116
117	PAid	Air Race Buffer	413	2.19978	2.47417	4.93669	4.25036	6.56594	2.78663	2.78663	Apach_MESQ	1	117
118	PAid	Akey (Ronald) State Habitat Area	432	1.614	5.43278	7.8624	5.17046	7.65842	5.28357	5.28357	Apach_MESQ	1	118
119	PAid	Alamo Canyon Roadless Area	444	0.379017	1.37739	3.05013	0.529037	3.1631	0.539674	0.539674	Apach_MESQ	1	119
120	PAid	Alamo Hueco Mountains Wilderness Study Area	446	11.7743	28.6842	23.5364	27.4658	19.9436	25.8101	25.8101	Apach_MESQ	1	120
121	PAid	Alamo Lake	447	1.20121	2.21082	2.14209	1.58254	2.12227	1.22891	1.22891	Apach_MESQ	1	121
122	PAid	Alamosa National Wildlife Refuge	458	1.60806	1.69902	1.66355	2.3215	2.72917	2.3042	2.3042	Apach_MESQ	1	122
123	PAid	Alderfer/Three Sisters Park	476	0.379017	0.409854	1.63049	0.379017	1.83903	0.409854	0.409854	Apach_MESQ	1	123
124	PAid	Aldo Leopold Wilderness	477	18.6287	28.2258	162.37	52.2691	151.833	32.4139	32.4139	Apach_MESQ	1	124
125	PAid	Alkali Lakes Area of Critical Environmental Concern	494	11.2488	23.0199	18.7859	20.6695	20.3572	21.8875	21.8875	Apach_MESQ	1	125
126	PAid	Alkali Ridge Area of Critical Environmental Concern	495	17.8416	27.4075	45.0657	28.4212	42.5792	29.7964	29.7964	Apach_MESQ	1	126
127	PAid	Allen Canyon - Dry Wash Roadless Area	502	2.18159	5.58151	9.53307	5.75189	7.28098	4.13836	4.13836	Apach_MESQ	1	127
128	PAid	Allis Ranch	509	0.716143	1.91389	6.20359	2.43462	7.40179	2.72982	2.72982	Apach_MESQ	1	128
129	PAid	Aloha Shores Park	523	1.67656	0.379017	0.38004	0.379017	0.379017	0.379017	0.379017	Apach_MESQ	1	129
130	PAid	Alta T - East B Roadless Area	541	2.01148	1.94485	8.03615	2.52068	8.70282	1.91337	1.91337	Apach_MESQ	1	130
131	PAid	Alta Toquima Wilderness	544	3.42171	4.0499	11.4781	5.82979	12.1973	3.52068	3.52068	Apach_MESQ	1	131
132	PAid	Amargosa Mesquite Area of Critical Environmental Concern	565	4.12356	3.10438	1.37277	1.87127	1.20305	3.62325	3.62325	Apach_MESQ	1	132
133	PAid	Anders Ranch Conservation Easement	617	1.01841	0.962699	0.999644	0.979496	0.992277	0.979496	0.979496	Apach_MESQ	1	133
134	PAid	Anderson (Goldamay)	622	1.41581	3.21201	5.87835	4.97065	5.32866	2.93225	2.93225	Apach_MESQ	1	134
135	PAid	Andrews	645	0.379017	0.379017	0.482476	0.379017	1.28939	0.379017	0.379017	Apach_MESQ	1	135
136	PAid	Andrick Ponds	647	3.17638	5.29703	7.99092	5.18075	9.19353	3.91603	3.91603	Apach_MESQ	1	136
137	PAid	Andrijeski	648	1.47214	2.8091	5.20295	3.22801	6.87686	2.68415	2.68415	Apach_MESQ	1	137
138	PAid	Angel Peak North Roadless Area	657	0.583996	1.62423	4.62454	2.09941	4.53103	1.36613	1.36613	Apach_MESQ	1	138
139	PAid	Ant Hills Wilderness Study Area	686	0.984946	1.352	5.00204	1.33541	6.03163	1.03239	1.03239	Apach_MESQ	1	139
140	PAid	Antelope - West 1 Roadless Area	687	1.25072	0.850909	4.64664	0.913365	5.53685	0.921946	0.921946	Apach_MESQ	1	140
141	PAid	Antelope Creek	690	0.962855	0.855411	1.26175	0.855411	1.24078	0.979496	0.979496	Apach_MESQ	1	141
142	PAid	Antelope Creek Roadless Area	691	1.13705	1.13705	1.29645	1.13705	1.30789	1.29588	1.29588	Apach_MESQ	1	142
143	PAid	Antelope Island State Park	693	18.8688	31.8361	44.6764	35.2886	31.4721	30.1321	30.1321	Apach_MESQ	1	143
144	PAid	Antelope Range Wilderness Study Area	695	10.5606	10.2079	50.6231	15.8769	47.7287	9.31587	9.31587	Apach_MESQ	1	144
145	PAid	Antelope Wilderness Study Area	699	8.81707	30.6577	19.591	23.6077	26.5971	34.6489	34.6489	Apach_MESQ	1	145
146	PAid	Antero	701	4.65085	6.78929	5.61079	4.51061	10.9488	5.13938	5.13938	Apach_MESQ	1	146
147	PAid	Antora Meadows / Bear Creek Roadless Area	708	4.18148	2.44056	3.52859	2.7032	3.13092	4.0894	4.0894	Apach_MESQ	1	147
148	PAid	Anvil Points Area of Critical Environmental Concern	709	0.670923	0.953024	4.35068	1.29635	4.10907	1.0062	1.0062	Apach_MESQ	1	148
149	PAid	Apache Box Wilderness Study Area	715	1.40058	7.82173	9.85465	9.05694	10.3529	7.25364	7.25364	Apach_MESQ	1	149
150	PAid	Apache Creek Wilderness	716	0.426216	2.57519	9.23546	3.20093	10.0432	1.88176	1.88176	Apach_MESQ	1	150
151	PAid	Apache Kid Contiguous Roadless Area	717	4.4952	21.9239	56.3582	30.6268	59.7127	27.77	27.77	Apach_MESQ	1	151
152	PAid	Apache Kid Wilderness	718	3.79017	9.80427	40.0764	18.3999	42.3051	15.8312	15.8312	Apach_MESQ	1	152
153	PAid	Apache Mountain Roadless Area	721	1.13705	4.62446	14.9427	7.2368	16.2301	1.85607	1.85607	Apach_MESQ	1	153
154	PAid	Apache National Forest	722	444.882	1163.09	2313.61	1414.1	2335.16	1035.39	1035.39	Apach_MESQ	1	154
155	PAid	Apishapa	728	17.4746	81.9873	85.1155	82.1035	86.375	68.1265	68.1265	Apach_MESQ	1	155
156	PAid	Apishipa North	729	2.60867	6.5865	4.27388	7.00723	7.29066	3.40068	3.40068	Apach_MESQ	1	156
157	PAid	Appian Way Open Space	733	1.49385	2.19679	4.07389	3.15613	3.9815	2.04755	2.04755	Apach_MESQ	1	157
158	PAid	Appleton-whittell Research Ranch	739	8.14661	7.97586	4.96051	4.48769	3.60954	10.6783	10.6783	Apach_MESQ	1	158
159	PAid	Arapaho and Roosevelt National Forests	749	1.13705	1.13705	1.1675	1.13705	1.39869	1.13705	1.13705	Apach_MESQ	1	159
160	PAid	Arapaho National Forest	752	125.164	100.137	118.037	100.946	116.67	108.625	108.625	Apach_MESQ	1	160
161	PAid	Arapaho National Wildlife Refuge	754	20.1491	12.7851	28.1666	10.0342	20.6758	11.1386	11.1386	Apach_MESQ	1	161
162	PAid	Aravaipa Canyon Preserve	771	9.78847	5.4257	4.24547	3.28968	4.23895	5.46012	5.46012	Apach_MESQ	1	162
163	PAid	Aravaipa Canyon Wilderness Area	772	35.2188	19.2919	19.7839	14.312	16.6813	21.4957	21.4957	Apach_MESQ	1	163
164	PAid	Arc Dome - Cow Cyn Roadless Area	781	0.514937	0.533602	2.55086	0.61989	2.03225	0.421559	0.421559	Apach_MESQ	1	164
165	PAid	Arc Dome - Ophir Roadless Area	786	0.514937	1.83027	2.39023	2.08759	2.95861	0.567284	0.567284	Apach_MESQ	1	165
166	PAid	Arc Dome - Secret Bsn Roadless Area	788	7.99372	16.3836	29.7192	31.102	32.7693	8.80531	8.80531	Apach_MESQ	1	166
167	PAid	Arc Dome Wilderness	791	15.6943	21.5156	64.0794	25.0008	68.3809	16.0285	16.0285	Apach_MESQ	1	167
168	PAid	Arch Canyon Roadless Area	795	0.770697	2.8206	10.4348	4.73593	9.7043	1.33822	1.33822	Apach_MESQ	1	168
169	PAid	Arches National Park	799	57.3985	66.7008	82.0549	77.5348	84.9935	56.3749	56.3749	Apach_MESQ	1	169
170	PAid	Arickaree River - Bowman - Fox Ranch	816	17.5706	25.201	45.7424	26.7089	47.9981	22.5673	22.5673	Apach_MESQ	1	170
171	PAid	Arkansas Canyonlands Area of Critical Environmental Concern	824	1.51607	3.25615	16.845	6.65979	18.05	2.88542	2.88542	Apach_MESQ	1	171
172	PAid	Arkansas River Segment 1	834	3.44287	2.98264	5.57133	2.55555	5.65013	3.05576	3.05576	Apach_MESQ	1	172
173	PAid	Arkansas River Segment 2	835	1.51607	2.00022	9.88687	2.68174	12.7375	2.14545	2.14545	Apach_MESQ	1	173
174	PAid	Arkansas Valley	842	10.4709	21.5404	26.7099	26.5193	28.6828	21.0183	21.0183	Apach_MESQ	1	174
175	PAid	Arkansas Valley Easement	843	20.1913	65.4428	68.55	63.6623	72.3239	53.4923	53.4923	Apach_MESQ	1	175
176	PAid	Armendaris Ranch	845	547.957	738.863	587.765	675.454	748.015	882.121	882.121	Apach_MESQ	1	176
177	PAid	Arrastra Mountain Wilderness Area	860	91.9094	73.1848	64.7846	60.2698	67.479	45.5005	45.5005	Apach_MESQ	1	177
178	PAid	Arrow Canyon Wilderness Area	865	7.71887	4.53593	3.72889	4.39758	2.45623	6.55094	6.55094	Apach_MESQ	1	178
179	PAid	Arrowhead Filing 3	872	0.979496	0.955557	0.983982	0.955557	0.979496	0.716143	0.716143	Apach_MESQ	1	179
180	PAid	Arroyo De La Presa Roadless Area	881	0.435742	3.63626	5.8956	5.16488	6.69785	4.27702	4.27702	Apach_MESQ	1	180
181	PAid	Arroyo Montoso Roadless Area	891	0.556186	5.65035	6.78088	4.81417	7.50797	4.80584	4.80584	Apach_MESQ	1	181
182	PAid	Asbridge Ranch- North & Central	923	2.80142	5.66414	5.38583	7.53531	6.54966	4.6621	4.6621	Apach_MESQ	1	182
183	PAid	Asbridge Ranch - South	924	7.05031	15.2623	11.3956	14.4464	12.8234	9.96992	9.96992	Apach_MESQ	1	183
184	PAid	Ash Creek Roadless Area	930	1.75424	9.82436	9.263	9.82921	9.17456	9.24424	9.24424	Apach_MESQ	1	184
185	PAid	Ash Meadows Area of Critical Environmental Concern	933	7.67651	7.55165	3.2126	4.50166	3.07402	9.06237	9.06237	Apach_MESQ	1	185
186	PAid	Ash Meadows National Wildlife Refuge	934	11.373	10.9768	3.98802	6.04238	4.00715	12.4816	12.4816	Apach_MESQ	1	186
187	PAid	Ashley Karst National Recreation And Geologic Area National Recreation Area	943	10.0685	7.3418	8.48093	7.71846	10.0283	7.81909	7.81909	Apach_MESQ	1	187
188	PAid	Ashley National Forest	944	84.4296	79.2486	183.336	78.9949	190.087	77.5161	77.5161	Apach_MESQ	1	188
189	PAid	Aspen Grove	956	0.389463	0.401431	1.5355	0.401717	1.62742	0.514867	0.514867	Apach_MESQ	1	189
190	PAid	Aspen Mountain Roadless Area	959	0.882228	1.62721	8.43245	3.76189	9.59519	1.4648	1.4648	Apach_MESQ	1	190
191	PAid	Aspen Ridge Roadless Area	963	0.38864	0.379017	0.430529	0.379017	0.539808	0.379017	0.379017	Apach_MESQ	1	191
192	PAid	Aspenridge Property	966	0.379017	0.379017	1.25168	0.379017	2.49185	0.379017	0.379017	Apach_MESQ	1	192
193	PAid	Atchinson Roadless Area	973	2.82315	12.4267	29.1356	10.5154	28.4763	6.70726	6.70726	Apach_MESQ	1	193
194	PAid	Atrisco Terrace	979	1.03348	9.22925	9.27003	9.04243	9.97487	8.51805	8.51805	Apach_MESQ	1	194
195	PAid	Atwood	988	2.62425	3.59072	6.41483	4.30737	8.93398	3.72664	3.72664	Apach_MESQ	1	195
196	PAid	Aubrey Peak Wilderness Area	991	1.24595	2.56911	2.70033	1.29922	1.51398	1.16305	1.16305	Apach_MESQ	1	196
197	PAid	Augusta Mountains Wilderness Study Area	996	38.8412	45.6483	54.8328	42.5608	49.0202	46.1763	46.1763	Apach_MESQ	1	197
198	PAid	Aurora Crater Roadless Area	1000	0.746766	3.29147	4.89058	3.38054	5.44294	2.86104	2.86104	Apach_MESQ	1	198
199	PAid	Aurora Reservoir	1004	0.379017	3.01354	7.12416	3.48914	6.52168	2.94768	2.94768	Apach_MESQ	1	199
200	PAid	Austin Bluffs	1007	0.391637	2.73485	6.49614	2.90132	7.25804	2.16219	2.16219	Apach_MESQ	1	200
201	PAid	Axelson, West	1040	0.618789	3.72126	6.69414	4.48111	5.5269	2.75213	2.75213	Apach_MESQ	1	201
202	PAid	B&B Lone Cone Ranch	1055	0.441069	0.379017	0.412139	0.491357	0.599561	0.443698	0.443698	Apach_MESQ	1	202
203	PAid	Babcock's Hole Ranch	1061	0.379017	1.07971	5.46686	2.55911	5.52302	1.52433	1.52433	Apach_MESQ	1	203
204	PAid	Babcock Hole Roadless Area	1062	0.379017	1.82107	6.16637	2.46303	5.85206	0.557125	0.557125	Apach_MESQ	1	204
205	PAid	Baca National Wildlife Refuge	1071	10.8382	29.5328	55.826	43.3712	60.7104	43.9019	43.9019	Apach_MESQ	1	205
206	PAid	Bad Lands Wilderness Study Area	1077	0.585212	2.42947	2.89173	2.13528	2.66004	1.83384	1.83384	Apach_MESQ	1	206
207	PAid	Badger Creek	1084	0.379017	0.379017	0.716143	0.409891	0.958995	0.379017	0.379017	Apach_MESQ	1	207
208	PAid	Badger Creek Roadless Area	1085	0.775428	0.758034	0.758034	0.758034	0.758034	0.758034	0.758034	Apach_MESQ	1	208
209	PAid	Baer Property	1089	1.79992	0.979496	0.979496	0.97408	1.07228	1.04648	1.04648	Apach_MESQ	1	209
210	PAid	Baker Canyon Wilderness Study Area	1102	5.75032	8.78453	6.33542	8.6037	6.86146	9.19172	9.19172	Apach_MESQ	1	210
211	PAid	Bakers Peak	1113	0.941725	1.19418	5.20543	1.59018	6.01855	0.935434	0.935434	Apach_MESQ	1	211
212	PAid	Baking Powder Flat Area of Critical Environmental Concern	1115	1.75612	7.0193	8.32954	7.97796	8.17563	5.47146	5.47146	Apach_MESQ	1	212
213	PAid	Bald Mountain	1119	2.91196	3.70485	10.7731	4.24455	12.6454	3.08396	3.08396	Apach_MESQ	1	213
214	PAid	Bald Mountain State Wildlife Area	1124	1.44999	3.74662	6.51394	4.09505	5.79162	3.37027	3.37027	Apach_MESQ	1	214
215	PAid	Bald Mountain Wilderness	1126	3.44886	2.60945	14.0196	2.41526	9.43563	3.62993	3.62993	Apach_MESQ	1	215
216	PAid	Bald Mtn. Roadless Area	1127	2.25244	2.00177	7.81697	4.95012	7.41598	1.79616	1.79616	Apach_MESQ	1	216
217	PAid	Baldy Mountain Roadless Area	1136	0.997969	0.379017	0.447865	0.379017	0.379017	0.379017	0.379017	Apach_MESQ	1	217
218	PAid	Baldy Roadless Area	1137	2.73544	1.56732	7.6171	1.48532	9.29095	2.73544	2.73544	Apach_MESQ	1	218
219	PAid	Balloon Fiesta	1146	1.17872	3.90356	3.33267	3.29287	3.76044	2.6941	2.6941	Apach_MESQ	1	219
220	PAid	Bandelier National Monument	1159	6.07947	31.6768	51.9627	30.2344	49.7793	25.2523	25.2523	Apach_MESQ	1	220
221	PAid	Bank Springs Roadless Area	1162	0.793908	4.87481	6.51531	5.12738	5.22903	1.36132	1.36132	Apach_MESQ	1	221
222	PAid	Bar Nothing Ranch SHA	1174	0.759656	0.760479	0.851042	0.758034	1.78655	0.825181	0.825181	Apach_MESQ	1	222
223	PAid	Barr Farm	1210	5.90299	13.5244	13.3158	13.8018	13.7812	10.0265	10.0265	Apach_MESQ	1	223
224	PAid	Barr Lake	1211	2.06873	2.99069	5.64938	3.70864	7.16973	2.28139	2.28139	Apach_MESQ	1	224
225	PAid	Barron / Flying Horse East Ranch	1227	0.379017	0.479591	4.19585	0.538367	5.60749	0.379017	0.379017	Apach_MESQ	1	225
226	PAid	Barry Goldwater Range	1229	65.4509	65.4993	66.4461	65.9762	67.635	69.2288	69.2288	Apach_MESQ	1	226
227	PAid	Barton Creek Roadless Area	1241	0.512112	2.43074	2.7387	2.41077	3.09408	1.47953	1.47953	Apach_MESQ	1	227
228	PAid	Basalt	1245	1.77883	1.89015	4.56455	1.92082	4.58237	1.43659	1.43659	Apach_MESQ	1	228
229	PAid	Basalt Mountain A Roadless Area	1246	3.57074	3.2638	5.46412	3.24387	5.39474	2.94029	2.94029	Apach_MESQ	1	229
230	PAid	Basin And Range National Monument	1387	166.571	387.323	592.005	515.239	610.894	422.065	422.065	Apach_MESQ	1	230
231	PAid	Battlements Roadless Area	1402	1.98534	1.21871	2.42318	1.17949	2.53214	1.23934	1.23934	Apach_MESQ	1	231
232	PAid	Bear Basin Ranch	1425	0.758034	0.758034	0.99963	0.758034	1.73909	0.966313	0.966313	Apach_MESQ	1	232
233	PAid	Bear Creek	1431	0.481235	4.16506	5.83277	4.8969	6.73635	2.9764	2.9764	Apach_MESQ	1	233
234	PAid	Bear Creek Greenbelt	1436	0.497202	3.82896	6.07314	4.84942	6.68227	2.66737	2.66737	Apach_MESQ	1	234
235	PAid	Bear Creek Lake Park	1438	0.514937	2.94737	6.80632	3.79674	7.63717	2.37093	2.37093	Apach_MESQ	1	235
236	PAid	Bear Creek Regional Park	1441	0.379017	2.25048	5.74336	2.79346	5.37976	2.0578	2.0578	Apach_MESQ	1	236
237	PAid	Bear Lake	1447	4.39903	4.83395	20.2371	12.5652	20.6276	3.45058	3.45058	Apach_MESQ	1	237
238	PAid	Bear Mesa	1452	0.379017	0.576094	3.22043	0.702729	3.52192	0.618879	0.618879	Apach_MESQ	1	238
239	PAid	Bear Peak	1456	0.379017	0.880001	3.95476	0.71885	4.54858	0.443675	0.443675	Apach_MESQ	1	239
240	PAid	Bear Ridge Ranch	1457	0.379017	0.379017	0.640225	0.379017	0.940138	0.505849	0.505849	Apach_MESQ	1	240
241	PAid	Bear River Migratory Bird Refuge	1459	71.8053	85.9399	132.948	92.4252	121.693	74.3352	74.3352	Apach_MESQ	1	241
242	PAid	Bear River Watershed Conservation Area	1461	716.59	820.977	1698.9	918.428	1738.26	746.713	746.713	Apach_MESQ	1	242
243	PAid	Bear Valley Peak Roadless Area	1467	0.976781	0.379017	2.54974	0.379017	2.78311	0.379017	0.379017	Apach_MESQ	1	243
244	PAid	Bearhead Peak Roadless Area	1471	0.379017	2.1486	6.62196	2.45626	7.30245	2.02284	2.02284	Apach_MESQ	1	244
245	PAid	Bears Ears National Monument	1472	2.49655	9.97753	29.0807	14.7004	29.6124	4.27526	4.27526	Apach_MESQ	1	245
246	PAid	Bears Ears National Monument - Indian Creek Unit	1473	29.3331	56.7186	98.2383	54.9903	80.5956	56.4414	56.4414	Apach_MESQ	1	246
247	PAid	Bears Ears National Monument - Shash JÃ¡a Unit	1474	50.8147	78.3782	90.3542	74.2535	86.1354	73.3252	73.3252	Apach_MESQ	1	247
248	PAid	Beatty Canyon Ranch State Habitat Area	1482	32.6385	87.52	61.3689	81.9167	69.9113	75.3828	75.3828	Apach_MESQ	1	248
249	PAid	Beaver Creek Area of Critical Environmental Concern	1486	0.758034	1.11273	4.8381	1.29663	4.14506	0.963313	0.963313	Apach_MESQ	1	249
250	PAid	Beaver Creek Wilderness Study Area	1487	1.51607	3.97095	13.7408	5.90698	14.2041	4.00439	4.00439	Apach_MESQ	1	250
251	PAid	Beaver Dam (North) Wilderness Area	1488	5.10422	8.18457	7.31935	6.22311	7.55641	6.24222	6.24222	Apach_MESQ	1	251
252	PAid	Beaver Dam (South) Wilderness Area	1489	2.64028	2.77451	2.98285	2.45608	1.46305	2.51168	2.51168	Apach_MESQ	1	252
253	PAid	Beaver Dam Slope Area of Critical Environmental Concern	1491	39.7068	16.2475	16.3078	14.5127	14.5037	20.6471	20.6471	Apach_MESQ	1	253
254	PAid	Beaver Dam State Park	1492	1.90463	3.64088	6.4656	3.07194	5.32379	3.02358	3.02358	Apach_MESQ	1	254
255	PAid	Beaver Dam Wash National Conservation Area	1493	9.83814	8.69168	8.04171	9.58238	7.86566	12.1272	12.1272	Apach_MESQ	1	255
256	PAid	Beaver Dam Wash National Conservation Area - Designated Road Area	1494	26.4711	18.7051	16.8018	21.6726	13.8835	22.6677	22.6677	Apach_MESQ	1	256
257	PAid	Beaver Face	1495	0.572162	1.57564	4.31973	1.85014	3.42218	1.31202	1.31202	Apach_MESQ	1	257
258	PAid	Beaver Mountain Roadless Area	1497	0.379017	0.379017	0.379017	0.379017	0.379017	0.379017	0.379017	Apach_MESQ	1	258
259	PAid	Beaver Ranch	1498	0.379017	0.379017	0.614506	0.379017	0.833568	0.379017	0.379017	Apach_MESQ	1	259
260	PAid	Beckwiths Roadless Area	1511	0.88697	0.691703	0.723871	0.572628	0.654341	0.621173	0.621173	Apach_MESQ	1	260
261	PAid	Becky Peak Wilderness Area	1516	2.40448	4.97871	8.86534	6.06849	6.96555	6.56265	6.56265	Apach_MESQ	1	261
262	PAid	Beddows Mountain	1517	0.379017	0.379017	3.04991	0.379017	2.54167	0.379017	0.379017	Apach_MESQ	1	262
263	PAid	Bedford Ranch - CWHPP Legacy	1518	0.546135	0.379017	3.11182	0.379017	3.4848	0.592581	0.592581	Apach_MESQ	1	263
264	PAid	Beech - East	1522	0.930387	2.62589	6.01394	3.48158	5.14715	1.87879	1.87879	Apach_MESQ	1	264
265	PAid	Beehive Peak Roadless Area	1529	8.05907	8.11803	26.7437	10.8722	29.3504	6.22451	6.22451	Apach_MESQ	1	265
266	PAid	Behind the Rocks Wilderness Study Area	1537	2.54734	3.01224	4.28471	3.00007	3.76572	3.61243	3.61243	Apach_MESQ	1	266
267	PAid	Bell	1547	0.379017	0.471028	1.76014	0.379017	2.74469	0.50215	0.50215	Apach_MESQ	1	267
268	PAid	Belmar	1575	0.508159	3.68146	6.23711	4.78118	6.98429	2.95396	2.95396	Apach_MESQ	1	268
269	PAid	Ben Avery Shooting Facility	1587	0.414312	3.79823	2.27228	1.73331	2.1527	1.87355	1.87355	Apach_MESQ	1	269
270	PAid	Bennet Mountain / Blowout / Willow Creek / Lion Point / Greenie Mountain Roadless Area	1604	3.7346	3.03214	3.04911	3.11819	3.03214	3.1885	3.1885	Apach_MESQ	1	270
271	PAid	Bennion Creek Roadless Area	1608	4.08887	1.76078	5.29135	1.56059	4.25007	1.34814	1.34814	Apach_MESQ	1	271
272	PAid	Bent's Old Fort National Historic Site	1619	3.76994	9.32733	6.36924	9.51483	6.85743	6.91034	6.91034	Apach_MESQ	1	272
273	PAid	Berg Property	1624	3.33383	6.75285	5.44416	6.22058	5.50672	4.06789	4.06789	Apach_MESQ	1	273
274	PAid	Bergen Peak	1627	0.758034	0.758034	1.89799	0.758034	2.10142	0.758034	0.758034	Apach_MESQ	1	274
275	PAid	Bergman	1629	2.23961	2.84725	6.49704	3.58875	6.60853	2.8957	2.8957	Apach_MESQ	1	275
276	PAid	Bernalillo Waterfowl Management Area	1642	4.25573	7.18771	6.5106	7.63191	7.57535	7.49063	7.49063	Apach_MESQ	1	276
277	PAid	Berrien Family Trust	1650	0.379017	0.388419	0.94028	0.379017	2.62717	0.394175	0.394175	Apach_MESQ	1	277
278	PAid	Berry Creek Roadless Area	1653	0.838697	0.790381	1.49709	0.790381	1.40348	0.639233	0.639233	Apach_MESQ	1	278
279	PAid	Berthelson	1660	1.00421	0.981586	2.86025	1.01372	3.19751	0.990097	0.990097	Apach_MESQ	1	279
280	PAid	Bicentenial Park	1688	2.26199	4.51906	7.57764	4.96904	6.53433	4.8846	4.8846	Apach_MESQ	1	280
281	PAid	Biddlecome - Rock Canyon Roadless Area	1696	2.04958	3.12047	12.9587	3.60108	11.9628	2.24885	2.24885	Apach_MESQ	1	281
282	PAid	Biedell Creek	1697	0.379017	0.430843	1.73177	0.488867	2.31051	0.663894	0.663894	Apach_MESQ	1	282
283	PAid	Big Bear Creek Roadless Area	1702	3.43393	2.58548	6.5165	2.7101	6.79922	2.42175	2.42175	Apach_MESQ	1	283
284	PAid	Big Bend of the Colorado State Park	1705	0.379017	0.379017	0.501336	0.379017	0.379017	0.379017	0.379017	Apach_MESQ	1	284
285	PAid	Big Buck / Kitty / Ruby Roadless Area	1708	0.534493	0.397794	0.421704	0.397794	0.412463	0.636077	0.636077	Apach_MESQ	1	285
286	PAid	Big Dry Creek Property North of 144Th Ave.	1722	0.567284	4.17368	4.95968	3.76387	7.16017	3.10533	3.10533	Apach_MESQ	1	286
287	PAid	Big Hatchet Mountains Area of Critical Environmental Concern	1725	22.9914	54.9541	47.7622	45.9852	46.41	50.5281	50.5281	Apach_MESQ	1	287
288	PAid	Big Hatchet Mountains Wilderness Study Area	1726	30.8391	57.9945	44.2946	54.1341	42.2827	51.3812	51.3812	Apach_MESQ	1	288
289	PAid	Big Hole Gulch	1731	0.379017	1.51861	2.69897	2.3042	1.90166	0.703204	0.703204	Apach_MESQ	1	289
290	PAid	Big Horn Mountains Wilderness Area	1733	1.51607	1.68618	2.12659	1.59647	2.55494	1.51607	1.51607	Apach_MESQ	1	290
291	PAid	Big Horseshoe Roadless Area	1734	2.09947	2.4852	5.37818	2.11117	5.52562	2.40324	2.40324	Apach_MESQ	1	291
292	PAid	Big Ridge Roadless Area	1737	1.57868	3.20727	8.96914	3.03694	10.5352	1.44431	1.44431	Apach_MESQ	1	292
293	PAid	Big Ridge To South Fork A Roadless Area	1738	3.57916	1.13705	1.30889	1.13705	1.13705	2.04987	2.04987	Apach_MESQ	1	293
294	PAid	Big Ridge To South Fork B Roadless Area	1739	1.56223	0.412935	0.476554	0.379017	0.379017	0.754262	0.754262	Apach_MESQ	1	294
295	PAid	Big Rocks Wilderness Area	1740	2.86659	8.69791	11.3622	9.91911	11.306	6.25361	6.25361	Apach_MESQ	1	295
296	PAid	Big Sandy Easement	1744	65.6744	126.86	208.951	135.364	181.118	120.854	120.854	Apach_MESQ	1	296
297	PAid	Big Wild Horse Mesa Wilderness Area	1747	11.7299	16.4413	15.3333	15.0225	13.4973	21.5388	21.5388	Apach_MESQ	1	297
298	PAid	Bill Williams River National Wildlife Refuge	1757	0.758034	0.815787	1.2984	0.758034	0.815787	0.758034	0.758034	Apach_MESQ	1	298
299	PAid	Billy Creek	1762	1.58122	3.58228	13.6719	4.98307	15.4213	2.36229	2.36229	Apach_MESQ	1	299
300	PAid	Birch Creek Roadless Area	1775	0.420872	0.401482	2.38281	0.608742	2.65807	0.379017	0.379017	Apach_MESQ	1	300
301	PAid	Birdseye State Wildlife Area	1779	2.0496	2.24521	4.74621	2.73738	5.70767	2.62999	2.62999	Apach_MESQ	1	301
302	PAid	Bisti/De-Na-Zin Wilderness Area	1790	10.3213	21.265	20.2514	19.3034	24.8632	20.1331	20.1331	Apach_MESQ	1	302
303	PAid	Bitter Brush	1792	1.92424	5.97299	8.58348	7.07128	7.42132	3.46578	3.46578	Apach_MESQ	1	303
304	PAid	Bitter Lake National Wildlife Refuge	1794	87.1232	84.5924	65.3166	63.6183	71.3651	89.9977	89.9977	Apach_MESQ	1	304
305	PAid	Black Canyon of the Gunnison National Park	1808	7.16541	7.75771	34.919	11.3008	37.4832	6.35498	6.35498	Apach_MESQ	1	305
306	PAid	Black Canyon Roadless Area	1813	8.14277	14.6744	16.1573	16.6878	16.4016	13.7987	13.7987	Apach_MESQ	1	306
307	PAid	Black Canyon Wilderness	1815	1.13705	1.13705	1.27241	1.13705	1.13705	1.13705	1.13705	Apach_MESQ	1	307
308	PAid	Black Cross Roadless Area	1817	4.5011	5.26232	4.36228	5.32878	4.19038	5.121	5.121	Apach_MESQ	1	308
309	PAid	Black Forest	1819	0.379017	0.379017	3.14697	0.450031	3.91284	0.379017	0.379017	Apach_MESQ	1	309
310	PAid	Black Hawk	1822	0.379017	1.69031	6.02033	2.8713	7.12309	2.43637	2.43637	Apach_MESQ	1	310
311	PAid	Black Mountain Roadless Area	1832	3.81633	2.71329	5.10062	2.1907	2.32256	2.36893	2.36893	Apach_MESQ	1	311
312	PAid	Black Mountain Wilderness Study Area	1834	0.379017	0.90441	4.71044	1.86552	4.53946	0.520011	0.520011	Apach_MESQ	1	312
313	PAid	Black Mountains Area of Critical Environmental Concern	1835	14.965	19.9634	20.6824	16.3998	14.9562	15.0789	15.0789	Apach_MESQ	1	313
314	PAid	Black Ridge Canyons Wilderness Area	1839	35.7311	55.2507	66.1533	60.9822	76.079	45.4148	45.4148	Apach_MESQ	1	314
315	PAid	Black Ridge Wilderness Area	1841	5.01226	16.1888	13.4693	14.0395	11.1355	15.5497	15.5497	Apach_MESQ	1	315
316	PAid	Black Rock Desert / High Rock Canyon National Conservation Area	1844	309.655	402.19	494.055	378.858	487.728	388.829	388.829	Apach_MESQ	1	316
317	PAid	Black Rock Desert Wilderness Area	1845	150.123	157.275	206.019	171.984	209.695	144.594	144.594	Apach_MESQ	1	317
318	PAid	Black Spring Roadless Area	1847	2.30439	5.60618	8.13035	7.4789	9.52335	4.04352	4.04352	Apach_MESQ	1	318
319	PAid	Blackhawk Mountain Roadless Area	1852	0.89701	0.758034	0.758034	0.758034	0.758034	0.758034	0.758034	Apach_MESQ	1	319
320	PAid	Blade Creek Roadless Area	1863	0.690201	2.38437	2.99788	2.51085	2.57113	2.13642	2.13642	Apach_MESQ	1	320
321	PAid	Blanca Wetlands Area of Critical Environmental Concern	1871	14.5405	41.2911	70.1501	56.0679	78.692	52.7401	52.7401	Apach_MESQ	1	321
322	PAid	Blind Indian Creek Roadless Area	1880	19.3041	34.5881	28.6805	30.14	22.2144	34.9092	34.9092	Apach_MESQ	1	322
323	PAid	Blue Creek Wilderness Study Area	1895	33.8119	36.6422	27.557	36.7959	32.5052	34.8434	34.8434	Apach_MESQ	1	323
324	PAid	Blue Eagle Wilderness Study Area	1897	8.1253	16.443	30.7197	20.4668	32.6716	8.47759	8.47759	Apach_MESQ	1	324
325	PAid	Blue Lakes	1903	10.3676	22.1264	17.4689	22.8635	19.3958	18.685	18.685	Apach_MESQ	1	325
326	PAid	Blue Mountain Roadless Area	1909	1.81393	1.69206	12.1783	2.73951	12.2244	1.51607	1.51607	Apach_MESQ	1	326
327	PAid	Bluebell Wilderness Study Area	1926	10.0799	25.9576	29.8597	25.7314	32.5407	24.6892	24.6892	Apach_MESQ	1	327
328	PAid	Bluestem Prairie Open Space	1927	0.938919	6.0397	11.9763	10.5963	11.2119	7.11371	7.11371	Apach_MESQ	1	328
329	PAid	Bluewater Lake State Park	1929	0.379017	0.379017	2.84629	0.379017	3.8598	0.404204	0.404204	Apach_MESQ	1	329
330	PAid	Bodo	1957	0.979496	1.06452	6.42143	1.0898	4.33529	0.979496	0.979496	Apach_MESQ	1	330
331	PAid	Boedecker	1958	0.66054	2.81355	4.31862	3.47134	7.25926	2.39359	2.39359	Apach_MESQ	1	331
332	PAid	Bohart-Chico Basin	1961	15.6024	53.8034	72.8145	74.0659	73.2789	49.8966	49.8966	Apach_MESQ	1	332
333	PAid	Bollinger SHA	1967	2.22629	4.25094	8.89444	4.60902	9.09685	5.294	5.294	Apach_MESQ	1	333
334	PAid	Bonneville Salt Flats Area of Critical Environmental Concern	1980	14.9454	20.256	18.4221	18.4734	20.6986	17.319	17.319	Apach_MESQ	1	334
335	PAid	Boreas Roadless Area	2003	0.758034	0.758034	0.758034	0.758034	0.758034	0.758034	0.758034	Apach_MESQ	1	335
336	PAid	Bosque	2007	4.44854	5.44756	7.28976	6.0475	8.15944	8.20344	8.20344	Apach_MESQ	1	336
337	PAid	Bosque Del Apache National Wildlife Refuge	2008	78.0098	114.668	88.6753	110.048	99.4256	120.552	120.552	Apach_MESQ	1	337
338	PAid	Bosque Del Oso	2009	3.92742	3.79017	25.089	5.97849	23.919	3.86554	3.86554	Apach_MESQ	1	338
339	PAid	Bosque Redondo Lake	2010	17.8554	16.269	16.061	18.8241	17.3457	15.0533	15.0533	Apach_MESQ	1	339
340	PAid	Bottomless Lakes State Park	2016	18.7968	14.9006	17.185	17.8136	18.3708	15.7724	15.7724	Apach_MESQ	1	340
341	PAid	Boulder Canyon Roadless Area	2021	4.48769	7.13123	5.8182	8.97254	8.73102	10.2768	10.2768	Apach_MESQ	1	341
342	PAid	Boulder Land, Irrigation, And Power	2052	1.04185	2.77015	6.02447	3.62162	5.83683	2.63845	2.63845	Apach_MESQ	1	342
343	PAid	Boulder Mtn. / Boulder Top / Deer Lake Roadless Area	2057	5.30913	5.58414	12.0878	5.35927	12.2738	5.5527	5.5527	Apach_MESQ	1	343
344	PAid	Boulder Roadless Area	2060	39.389	39.296	33.7233	44.1806	37.458	41.4383	41.4383	Apach_MESQ	1	344
345	PAid	Boulder Valley Ranch - 103 Corp.	2062	0.446243	4.41902	6.38927	3.56645	5.4779	2.7664	2.7664	Apach_MESQ	1	345
346	PAid	Boulger - Black Canyon Roadless Area	2069	1.82471	1.63121	2.03326	1.576	2.84531	1.71984	1.71984	Apach_MESQ	1	346
347	PAid	Boundary Peak Roadless Area	2070	2.55528	3.36837	7.95175	3.51885	7.87288	2.10447	2.10447	Apach_MESQ	1	347
348	PAid	Boundary Peak Wilderness	2071	0.853806	0.866149	2.01737	0.914617	1.08177	0.514937	0.514937	Apach_MESQ	1	348
349	PAid	Bowie Mtn Scenic Area of Critical Environmental Concern	2088	9.45151	18.6077	12.1161	20.0259	10.3358	19.4279	19.4279	Apach_MESQ	1	349
350	PAid	Box-Death Hollow Wilderness	2093	1.51607	3.1816	11.1508	6.17515	11.179	3.40861	3.40861	Apach_MESQ	1	350
351	PAid	Boyd Lake	2103	6.48253	8.78558	13.1784	11.2196	20.4123	7.65955	7.65955	Apach_MESQ	1	351
352	PAid	Brantley Lake State Park	2159	10.1798	9.62004	5.92851	7.14878	7.36175	6.13796	6.13796	Apach_MESQ	1	352
353	PAid	Brantley Wildlife Area	2160	81.5197	80.9728	61.1843	62.3343	74.1304	59.0898	59.0898	Apach_MESQ	1	353
354	PAid	Bravo	2164	5.12609	7.53375	13.0228	7.48617	14.8682	7.16907	7.16907	Apach_MESQ	1	354
355	PAid	Bray, Phase III	2171	0.947425	0.82596	2.9142	0.559198	2.66195	0.979496	0.979496	Apach_MESQ	1	355
356	PAid	Bray, Phase IV	2172	0.979496	0.979496	3.46449	0.880484	3.06182	0.979496	0.979496	Apach_MESQ	1	356
357	PAid	Bredehoft Ranch	2175	0.379017	0.379017	1.19541	0.379017	2.01414	0.379017	0.379017	Apach_MESQ	1	357
358	PAid	Bristlecone Wilderness Area	2235	1.12986	3.39796	5.12609	1.00167	5.14015	1.61104	1.61104	Apach_MESQ	1	358
359	PAid	Bristol Head Roadless Area	2237	3.82626	3.30907	4.24105	3.31797	3.65541	4.61024	4.61024	Apach_MESQ	1	359
360	PAid	Broad Canyon Wilderness Area	2242	3.20715	9.39563	7.21881	9.35962	7.9115	8.27147	8.27147	Apach_MESQ	1	360
361	PAid	Brock Spring Roadless Area	2254	1.50479	1.66872	6.07351	5.0781	6.17311	2.22817	2.22817	Apach_MESQ	1	361
362	PAid	Brokeoff Mountains Wilderness Study Area	2262	13.9061	44.591	33.4877	46.1136	35.6179	45.3225	45.3225	Apach_MESQ	1	362
363	PAid	Browns Canyon Area of Critical Environmental Concern	2317	0.758034	0.758034	3.3662	0.758034	3.84538	0.892845	0.892845	Apach_MESQ	1	363
364	PAid	Browns Park Area of Critical Environmental Concern	2322	2.94731	6.85978	13.0414	7.19645	13.0714	6.45949	6.45949	Apach_MESQ	1	364
365	PAid	Browns Park National Wildlife Refuge	2323	5.86416	9.42145	10.5254	9.34206	7.52141	9.15104	9.15104	Apach_MESQ	1	365
366	PAid	Brush Hollow	2344	0.461837	6.92535	6.95564	6.69373	6.9549	5.66577	5.66577	Apach_MESQ	1	366
367	PAid	Brush Mountain Ranch - CWHPP Legacy	2345	1.43388	0.993085	2.46786	0.887927	1.2753	1.03187	1.03187	Apach_MESQ	1	367
368	PAid	Brush Prairie Ponds	2346	2.32293	4.00842	8.56099	5.18884	8.74524	5.7479	5.7479	Apach_MESQ	1	368
369	PAid	Brush State Wildlife Area	2347	2.70255	4.10845	8.65852	4.72172	8.90578	6.96456	6.96456	Apach_MESQ	1	369
370	PAid	Brushy Mountain Roadless Area	2348	0.379017	3.43244	9.90465	4.86006	9.51001	3.4605	3.4605	Apach_MESQ	1	370
371	PAid	Bryce Canyon National Park	2352	6.68507	5.43506	26.023	6.74686	25.2612	4.23063	4.23063	Apach_MESQ	1	371
372	PAid	Buckelew Properties	2363	3.85042	4.02646	4.23114	3.42489	3.83653	2.82288	2.82288	Apach_MESQ	1	372
373	PAid	Buckeye Hills Regioutstanding Natural Areal Park	2365	0.379017	0.706617	0.706617	0.379017	0.379017	0.379017	0.379017	Apach_MESQ	1	373
374	PAid	Buckley Air Force Base	2375	1.13457	6.79042	12.5721	7.89199	13.7129	5.86254	5.86254	Apach_MESQ	1	374
375	PAid	Buehman Canyon	2387	9.28473	3.38586	4.44647	3.65405	4.16792	3.0528	3.0528	Apach_MESQ	1	375
376	PAid	Buenos Aires National Wildlife Refuge	2394	287.774	150.426	163.665	179.738	158.211	130.011	130.011	Apach_MESQ	1	376
377	PAid	Buffalo Creek Canyons Area of Critical Environmental Concern	2396	14.7573	16.607	25.479	10.9575	18.6124	14.7578	14.7578	Apach_MESQ	1	377
378	PAid	Buffalo Hills Wilderness Study Area	2397	11.9584	17.7939	30.3172	16.679	28.4007	15.1385	15.1385	Apach_MESQ	1	378
379	PAid	Buffalo Peaks South Roadless Area	2401	1.05896	0.758034	1.2132	0.758034	0.854305	0.758034	0.758034	Apach_MESQ	1	379
380	PAid	Buffalo Peaks Wilderness	2403	3.26605	2.65312	3.01314	2.65312	2.75747	3.46979	3.46979	Apach_MESQ	1	380
381	PAid	Buffer Mountain Roadless Area	2409	0.734216	0.625384	0.716143	0.414843	0.625384	0.589558	0.589558	Apach_MESQ	1	381
382	PAid	Buhr Ranch P1&2	2410	2.79615	7.54993	6.14258	9.07894	5.61756	5.68778	5.68778	Apach_MESQ	1	382
383	PAid	Buhr Ranch P4	2412	2.85144	7.64871	5.58301	7.62586	4.72039	6.5057	6.5057	Apach_MESQ	1	383
384	PAid	Bull Canyon Roadless Area	2417	0.379017	1.90918	5.86586	1.94962	6.06824	1.73222	1.73222	Apach_MESQ	1	384
385	PAid	Bull Canyon Wilderness Study Area	2418	1.02042	4.60582	5.90822	4.81185	5.37511	3.77742	3.77742	Apach_MESQ	1	385
386	PAid	Bull Gulch Area of Critical Environmental Concern	2419	0.622829	0.617818	2.41084	0.617818	2.41084	0.617818	0.617818	Apach_MESQ	1	386
387	PAid	Bull Gulch Wilderness Study Area	2420	2.5658	2.28619	5.37112	2.47286	5.53362	2.55426	2.55426	Apach_MESQ	1	387
388	PAid	Bull Mountain Wilderness Study Area	2422	0.379017	2.07633	3.72995	2.44845	3.86997	1.75833	1.75833	Apach_MESQ	1	388
389	PAid	Bull Valley Roadless Area	2423	5.22796	13.2364	19.7166	12.9882	22.0094	7.04463	7.04463	Apach_MESQ	1	389
390	PAid	Bullhead Bajada Natural & Cultural Area of Critical Environmental Concern	2425	1.13705	1.13705	1.18673	1.13705	1.13705	1.13705	1.13705	Apach_MESQ	1	390
391	PAid	Bullion - Delano Roadless Area	2430	1.00277	0.758034	1.39699	0.758034	1.61836	0.758034	0.758034	Apach_MESQ	1	391
392	PAid	Bunk Robinson Wilderness Study Area	2435	20.1099	38.1329	31.7831	36.3938	31.4176	35.7492	35.7492	Apach_MESQ	1	392
393	PAid	Bunker Basin Roadless Area	2436	1.33983	0.758034	0.773078	0.758034	0.773078	0.78483	0.78483	Apach_MESQ	1	393
394	PAid	Bunker Creek Roadless Area	2437	0.537186	0.379017	0.93156	0.379017	0.655973	0.382283	0.382283	Apach_MESQ	1	394
395	PAid	Bunker Hill Roadless Area	2438	2.89953	9.71843	11.6006	9.70589	10.7647	6.10707	6.10707	Apach_MESQ	1	395
396	PAid	Burbank Canyons Wilderness Study Area	2441	2.24465	5.03076	8.66431	4.80527	9.97882	5.23321	5.23321	Apach_MESQ	1	396
397	PAid	Burning Bear Roadless Area	2463	1.13705	1.13705	1.13705	1.13705	1.13705	1.13705	1.13705	Apach_MESQ	1	397
398	PAid	Burning Hills Wilderness Study Area	2464	18.9339	23.0577	22.1721	18.1004	19.8064	23.9342	23.9342	Apach_MESQ	1	398
399	PAid	Burraston Ponds State Wildlife Area	2472	2.80769	2.90017	4.92602	2.78549	4.81886	2.56305	2.56305	Apach_MESQ	1	399
400	PAid	Burro Canyon Roadless Area	2474	2.01636	5.9385	14.6765	8.67017	19.9743	4.23624	4.23624	Apach_MESQ	1	400
401	PAid	Burro Creek Area of Critical Environmental Concern	2475	24.8044	74.0481	67.9497	69.3134	65.7423	58.5462	58.5462	Apach_MESQ	1	401
402	PAid	Bushy Creek Roadless Area	2489	0.6398	0.379017	0.379017	0.379017	0.465102	0.379017	0.379017	Apach_MESQ	1	402
403	PAid	Butler Mtn. Roadless Area	2493	2.9906	6.14131	8.09414	7.07758	9.58923	5.50911	5.50911	Apach_MESQ	1	403
404	PAid	Butler Roadless Area	2495	4.04577	3.95522	15.696	4.62619	16.3884	4.88625	4.88625	Apach_MESQ	1	404
405	PAid	Butler Wash Wilderness Study Area	2496	2.12438	10.5173	23.0786	10.6761	15.0821	8.55116	8.55116	Apach_MESQ	1	405
406	PAid	Butterfly Roadless Area Roadless Area	2508	42.9477	49.2363	42.1518	46.7217	35.446	51.236	51.236	Apach_MESQ	1	406
407	PAid	Buttermilk Roadless Area	2510	0.898672	2.11054	2.57293	1.96889	2.83633	1.49473	1.49473	Apach_MESQ	1	407
408	PAid	BX Ranch	2516	39.7289	79.3629	65.4818	74.5759	77.4976	57.7403	57.7403	Apach_MESQ	1	408
409	PAid	Caballo Lake State Park	2533	18.9778	18.3472	18.699	17.6892	16.4595	15.8307	15.8307	Apach_MESQ	1	409
410	PAid	Cabeza Prieta National Wildlife Refuge	2534	81.2562	81.6352	81.4887	81.8424	82.2518	83.0515	83.0515	Apach_MESQ	1	410
411	PAid	Cabeza Prieta Wilderness	2535	0	0.379017	0.379017	0.379017	0.379017	0.514937	0.514937	Apach_MESQ	1	411
412	PAid	Cabezon Peak Area of Critical Environmental Concern	2536	0.86046	9.76612	9.71273	7.46869	13.8373	8.13571	8.13571	Apach_MESQ	1	412
413	PAid	Cabin Creek Roadless Area	2540	0.662373	2.51414	2.10975	2.47661	3.00073	1.73545	1.73545	Apach_MESQ	1	413
414	PAid	Cache National Forest	2546	166.09	203.962	350.591	206.76	348.005	193.171	193.171	Apach_MESQ	1	414
415	PAid	Cactus Plain Wilderness Study Area	2549	4.16919	5.69381	5.72845	4.87718	5.69938	4.16919	4.16919	Apach_MESQ	1	415
416	PAid	Cahone Canyon Wilderness Study Area	2553	1.38091	7.16641	10.3321	9.21009	15.5362	2.55875	2.55875	Apach_MESQ	1	416
417	PAid	Caja Roadless Area	2556	0.386144	5.18072	7.44291	6.51744	7.21677	4.67844	4.67844	Apach_MESQ	1	417
418	PAid	Camel Back Wilderness Study Area	2589	1.4821	9.02701	13.3066	9.37394	12.1217	7.46339	7.46339	Apach_MESQ	1	418
419	PAid	Campbell	2614	2.20816	2.82938	3.53559	2.1265	3.24743	2.06367	2.06367	Apach_MESQ	1	419
420	PAid	Canaan Mountain Area of Critical Environmental Concern	2624	12.8493	46.367	60.1115	53.3867	61.1288	32.9769	32.9769	Apach_MESQ	1	420
421	PAid	Canaan Mountain Wilderness Area	2625	3.78336	15.6516	14.6738	14.571	13.0641	11.6032	11.6032	Apach_MESQ	1	421
422	PAid	Canino	2643	1.47214	3.13577	5.86048	4.83419	5.40023	2.91104	2.91104	Apach_MESQ	1	422
423	PAid	Canino-7M Ranch	2644	1.46808	3.21575	5.16271	4.31439	5.15669	2.57856	2.57856	Apach_MESQ	1	423
424	PAid	Canjilon Mtn. Roadless Area	2645	1.70716	1.13705	2.01014	1.428	1.82035	1.92699	1.92699	Apach_MESQ	1	424
425	PAid	Cannibal Plateau Roadless Area	2648	2.0595	1.56446	1.83149	1.21418	1.83149	2.32002	2.32002	Apach_MESQ	1	425
426	PAid	Cannon Air Force Base	2649	4.44731	15.5607	14.3799	13.6169	13.0688	14.6924	14.6924	Apach_MESQ	1	426
427	PAid	Canoa Ranch	2653	24.6007	13.275	13.6877	14.748	12.2979	13.2161	13.2161	Apach_MESQ	1	427
428	PAid	Canyon Creek Roadless Area	2677	0.379017	0.639028	5.22704	1.17462	6.37496	0.573432	0.573432	Apach_MESQ	1	428
429	PAid	Canyon de Chelly National Monument	2679	6.09013	31.4168	63.7494	38.5677	75.1625	24.8874	24.8874	Apach_MESQ	1	429
430	PAid	Canyon View Park	2691	1.88595	2.00398	3.65658	2.26443	3.63383	1.87545	1.87545	Apach_MESQ	1	430
431	PAid	Canyonlands National Park	2692	210.38	255.322	311.431	248.857	289.727	290.619	290.619	Apach_MESQ	1	431
432	PAid	Canyons Of The Ancients National Monument	2693	55.4568	154.109	226.916	148.889	223.441	114.018	114.018	Apach_MESQ	1	432
433	PAid	Capitan Mountains Roadless Area	2704	0.379017	2.4049	2.40155	2.62677	2.79923	0.533743	0.533743	Apach_MESQ	1	433
434	PAid	Capitan Mountains Wilderness	2705	3.41413	39.3985	58.8169	44.1551	61.781	38.0103	38.0103	Apach_MESQ	1	434
435	PAid	Capitol Reef National Park	2712	79.6339	187.982	237.126	183.688	221.95	185.265	185.265	Apach_MESQ	1	435
436	PAid	Capulin Volcano National Monument	2716	0.379017	1.54882	5.93508	2.22856	6.85291	2.43959	2.43959	Apach_MESQ	1	436
437	PAid	Carcass Canyon Wilderness Study Area	2721	4.26245	23.4123	38.1162	26.6299	32.9492	15.9473	15.9473	Apach_MESQ	1	437
438	PAid	Carlsbad Caverns National Park	2774	54.7161	98.7279	64.4673	87.9714	73.6057	97.513	97.513	Apach_MESQ	1	438
439	PAid	Carlsbad Wildife Refuge	2777	50.7281	53.2222	31.9941	43.6672	43.0362	37.9454	37.9454	Apach_MESQ	1	439
440	PAid	Carr Fork or Arco	2798	3.75803	7.65457	11.338	10.8402	12.0337	7.31092	7.31092	Apach_MESQ	1	440
441	PAid	Carrizo Mountain Roadless Area	2805	1.88531	19.05	26.955	22.0548	25.0788	19.0029	19.0029	Apach_MESQ	1	441
442	PAid	Carrizozo Lava Flow Wilderness Study Area	2806	3.42583	22.6511	14.8668	21.7831	19.8707	19.497	19.497	Apach_MESQ	1	442
443	PAid	Carson National Forest	2813	216.172	347.883	1028.49	371.599	1033.36	338.566	338.566	Apach_MESQ	1	443
444	PAid	Carson Other	2815	11.099	10.2509	21.3944	10.5099	21.1207	13.475	13.475	Apach_MESQ	1	444
445	PAid	Carson Roadless Area	2824	0.579634	0.476447	0.568308	0.552557	0.492199	0.499275	0.499275	Apach_MESQ	1	445
446	PAid	Casa Colorada Waterfowl Area	2835	1.89579	4.34848	6.13158	3.86786	7.43314	7.53746	7.53746	Apach_MESQ	1	446
447	PAid	Casa Grande Mountain Park	2838	2.69899	2.86352	1.10252	0.758034	1.10252	3.75189	3.75189	Apach_MESQ	1	447
448	PAid	Castle Creek Wilderness	2861	36.2546	42.2493	37.1082	44.3764	30.4243	41.415	41.415	Apach_MESQ	1	448
449	PAid	Castle Peak Wilderness Study Area	2870	1.44322	1.28227	1.94574	1.28227	1.95535	1.63846	1.63846	Apach_MESQ	1	449
450	PAid	Castle Roadless Area	2875	1.99255	1.85575	1.95341	1.94627	1.85575	1.95899	1.95899	Apach_MESQ	1	450
451	PAid	Castle Rock Ranch	2877	4.06814	2.78882	10.3663	6.213	9.56394	1.74593	1.74593	Apach_MESQ	1	451
452	PAid	Castlewood Canyon	2881	1.14619	7.46607	14.1992	7.7265	19.8011	5.57405	5.57405	Apach_MESQ	1	452
453	PAid	Casto Bluff Roadless Area	2888	10.7877	6.38069	12.7097	6.6997	16.6735	6.20005	6.20005	Apach_MESQ	1	453
454	PAid	Cataract Roadless Area	2904	1.80263	1.51607	1.52056	1.51607	1.52056	1.58919	1.58919	Apach_MESQ	1	454
455	PAid	Catspaw Ranch	2916	2.19837	1.51607	1.85775	1.66113	1.58398	1.9108	1.9108	Apach_MESQ	1	455
456	PAid	Cattail Cove State Park	2920	0	0	0	0	0	0	0	Apach_MESQ	1	456
457	PAid	Cave Creek Park	2932	0.758034	0.758034	0.931615	0.758034	0.758034	0.758034	0.758034	Apach_MESQ	1	457
458	PAid	Cave Creek Regional Park	2933	1.50768	5.44721	3.81799	2.9406	2.79969	3.56062	3.56062	Apach_MESQ	1	458
459	PAid	Cebolla Wilderness Area	2946	4.90187	14.042	63.171	19.2547	77.4195	13.6253	13.6253	Apach_MESQ	1	459
460	PAid	Cedar Bench Roadless Area	2949	2.53298	15.2823	15.6649	13.7748	12.8655	8.82849	8.82849	Apach_MESQ	1	460
461	PAid	Cedar Bench Wilderness	2950	27.7147	32.2178	20.5206	31.2286	23.1799	36.2908	36.2908	Apach_MESQ	1	461
462	PAid	Cedar Breaks National Monument	2951	0.913544	0.779827	0.898882	0.758034	1.63499	0.794402	0.794402	Apach_MESQ	1	462
463	PAid	Cedar Knoll Roadless Area	2954	6.1816	7.54527	16.0659	8.13657	12.7699	6.9119	6.9119	Apach_MESQ	1	463
464	PAid	Cedar Mountain Wilderness Area	2956	51.7317	57.4991	84.4881	53.7584	70.7494	56.3981	56.3981	Apach_MESQ	1	464
465	PAid	Cedar Mountains Wilderness Study Area	2957	4.27836	8.91734	6.39774	8.43025	5.58715	9.46109	9.46109	Apach_MESQ	1	465
466	PAid	Cedar Project 1	2959	1.94349	1.18597	5.51031	2.13954	5.48567	0.950588	0.950588	Apach_MESQ	1	466
467	PAid	Cedar Ridge Wilderness Study Area	2961	2.71436	5.19633	5.89562	4.99712	6.78993	5.17891	5.17891	Apach_MESQ	1	467
468	PAid	Cedars	2967	0.461057	0.379017	2.43784	0.582503	2.92618	0.379017	0.379017	Apach_MESQ	1	468
469	PAid	Centennial	2975	0.803198	0.78476	1.61454	0.78476	1.53555	0.606813	0.606813	Apach_MESQ	1	469
470	PAid	Centennial Valley	2996	2.45531	5.31775	8.56577	5.48436	7.53951	3.96452	3.96452	Apach_MESQ	1	470
471	PAid	Central Peloncillo Mountains Area of Critical Environmental Concern	3022	8.47893	26.166	28.7407	27.233	21.4363	26.9196	26.9196	Apach_MESQ	1	471
472	PAid	Central Plains Experimental Range	3023	8.55828	8.66768	27.5945	13.2489	29.4724	12.7246	12.7246	Apach_MESQ	1	472
473	PAid	Cerro del Yuta Wilderness Area	3043	0.758034	1.28802	6.87263	2.16062	6.93837	1.62323	1.62323	Apach_MESQ	1	473
474	PAid	Cerro Pomo Area of Critical Environmental Concern	3045	4.17013	60.0052	97.2936	71.504	100.886	44.8545	44.8545	Apach_MESQ	1	474
475	PAid	Chaco Culture National Historical Park	3049	3.60023	23.6326	27.1861	22.1946	30.1724	21.5633	21.5633	Apach_MESQ	1	475
476	PAid	Chain of Craters Wilderness Study Area	3053	1.13705	1.94979	14.5923	2.60143	13.8602	2.36023	2.36023	Apach_MESQ	1	476
477	PAid	Chalk Creek	3057	3.19152	1.13705	7.17268	5.06369	5.04007	1.88641	1.88641	Apach_MESQ	1	477
478	PAid	Chalk Creek South Fork Phase 1	3059	1.02579	0.629278	2.12109	1.3987	1.52137	1.0074	1.0074	Apach_MESQ	1	478
479	PAid	Chalk Creek South Fork Phase 2	3060	1.52711	1.30885	2.13212	1.95823	2.08148	0.683305	0.683305	Apach_MESQ	1	479
480	PAid	Chama Basin Roadless Area	3064	2.7349	2.2741	2.2741	2.43433	2.2741	2.58763	2.58763	Apach_MESQ	1	480
481	PAid	Chama Canyons Area of Critical Environmental Concern	3065	0.413082	2.04305	4.36758	2.18148	4.28835	0.413082	0.413082	Apach_MESQ	1	481
482	PAid	Chama River Canyon Wilderness	3066	2.70177	10.2834	28.5584	9.46418	30.0885	6.91324	6.91324	Apach_MESQ	1	482
483	PAid	Chamisa Wilderness Study Area	3079	2.03973	9.73765	17.07	8.86278	18.5376	7.5194	7.5194	Apach_MESQ	1	483
484	PAid	Chancellor Ranch	3083	36.3049	88.3887	88.2704	87.7088	89.7679	65.7079	65.7079	Apach_MESQ	1	484
485	PAid	Chandler Heights Basin	3085	0.379017	1.2135	0.379017	0.411197	0.439893	0.379017	0.379017	Apach_MESQ	1	485
486	PAid	Charleston - Carpenter Roadless Area	3106	2.67216	6.96412	14.6163	6.76739	10.199	5.82672	5.82672	Apach_MESQ	1	486
487	PAid	Charleston - Macks Cyn Roadless Area	3108	3.68945	6.74868	12.7012	7.46051	9.42446	5.61708	5.61708	Apach_MESQ	1	487
488	PAid	Charnock Roadless Area	3120	0.515619	0.507128	2.16943	2.35583	1.81942	0.507128	0.507128	Apach_MESQ	1	488
489	PAid	Charro Ranch 1	3121	0.379017	0.471104	3.15141	1.35024	3.94428	0.471104	0.471104	Apach_MESQ	1	489
490	PAid	Chatfield Lake	3129	0.397539	3.1418	5.61346	4.66482	7.33626	2.62723	2.62723	Apach_MESQ	1	490
491	PAid	Chatfield Recreation Area	3130	0.415174	3.31018	6.78501	4.8777	7.73784	2.31987	2.31987	Apach_MESQ	1	491
492	PAid	Chatfield State Park	3132	0.620156	2.80444	7.65972	5.03419	7.43467	2.22481	2.22481	Apach_MESQ	1	492
493	PAid	Cheese Box Canyon Wilderness Study Area	3140	2.31475	6.27329	8.95654	5.8159	7.96473	5.15303	5.15303	Apach_MESQ	1	493
494	PAid	Cheesman	3141	0.379017	0.88957	3.12621	1.45487	3.2431	0.846074	0.846074	Apach_MESQ	1	494
495	PAid	Chernak Property	3157	0.409907	0.431722	1.66167	0.379017	2.46551	0.379017	0.379017	Apach_MESQ	1	495
496	PAid	Cherokee - Lower	3160	0.379017	1.54558	3.37127	2.43716	3.41052	0.475725	0.475725	Apach_MESQ	1	496
497	PAid	Cherokee - Middle	3161	0.379017	0.379017	3.24048	0.859472	4.00706	0.379017	0.379017	Apach_MESQ	1	497
498	PAid	Cherokee - Roy Brown/Circle Ranch	3163	0.379017	0.46125	3.15356	1.58089	3.31933	0.379017	0.379017	Apach_MESQ	1	498
499	PAid	Cherokee - Upper	3164	0.379017	0.379017	0.386892	0.379017	0.496552	0.379017	0.379017	Apach_MESQ	1	499
500	PAid	Cherokee Basin Pca Wy/Co	3166	0.379017	0.379017	3.03814	0.379017	3.83561	0.379017	0.379017	Apach_MESQ	1	500
501	PAid	Cherokee Ranch	3170	0.817564	2.45962	6.56089	3.15582	6.86384	2.8896	2.8896	Apach_MESQ	1	501
502	PAid	Cherry Creek Recreation Area	3181	3.0791	16.147	34.8717	21.8626	35.0913	13.8658	13.8658	Apach_MESQ	1	502
503	PAid	Cherry Creek Roadless Area	3183	4.94863	18.5127	16.9568	19.1946	14.2655	17.8538	17.8538	Apach_MESQ	1	503
504	PAid	Cheyenne Mountain	3229	0.387639	0.578827	3.04205	0.669403	3.59732	0.610538	0.610538	Apach_MESQ	1	504
505	PAid	Chicken Spring Roadless Area	3242	0.99111	1.39411	2.78459	1.62796	3.28287	1.11101	1.11101	Apach_MESQ	1	505
506	PAid	Chico Basin	3243	34.224	88.3759	96.7144	94.6131	93.2502	73.7809	73.7809	Apach_MESQ	1	506
507	PAid	Chico Basin-Frost	3244	12.4143	33.216	36.4504	30.2744	32.6327	30.2535	30.2535	Apach_MESQ	1	507
508	PAid	Chimney Hollow	3267	0.379262	0.469605	3.68407	0.669633	3.18618	0.454181	0.454181	Apach_MESQ	1	508
509	PAid	China Mountain Wilderness Study Area	3273	0.818979	2.52205	2.97711	2.5946	3.2902	2.41288	2.41288	Apach_MESQ	1	509
510	PAid	Chineese Camp Roadless Area	3274	0.545398	2.68533	4.06062	3.19155	4.96367	1.98362	1.98362	Apach_MESQ	1	510
511	PAid	Chipeta Roadless Area	3280	3.20178	1.89509	1.89509	1.99789	1.89509	1.89509	1.89509	Apach_MESQ	1	511
512	PAid	Chiricahua National Monument	3282	9.872	30.9521	36.7028	37.7597	27.962	34.7848	34.7848	Apach_MESQ	1	512
513	PAid	Chiricahua Roadless Area	3284	40.2256	91.9408	86.9802	94.6792	60.3602	91.9575	91.9575	Apach_MESQ	1	513
514	PAid	Chiricahua Wilderness	3285	15.6063	45.4859	88.224	50.2394	88.185	55.0735	55.0735	Apach_MESQ	1	514
515	PAid	Chubb	3314	0.379017	0.379017	0.674877	0.379017	0.379017	0.379017	0.379017	Apach_MESQ	1	515
516	PAid	Cibola National Forest	3340	295.513	1090.06	2983.78	1375.33	3162.03	1098.47	1098.47	Apach_MESQ	1	516
517	PAid	Cibola National Wildlife Refuge	3341	1.5832	1.51607	1.51607	1.51607	1.51607	1.51607	1.51607	Apach_MESQ	1	517
518	PAid	Cienaga Ranch	3350	0.396506	0.387048	2.10277	0.379017	2.54818	0.379017	0.379017	Apach_MESQ	1	518
519	PAid	Cienega Creek Natural Preserve	3352	7.30536	7.21453	10.7981	8.01804	8.33984	7.87621	7.87621	Apach_MESQ	1	519
520	PAid	Cimarron	3353	3.01096	2.36657	5.6767	2.06583	5.83625	1.58052	1.58052	Apach_MESQ	1	520
521	PAid	Cimarron Ridge Roadless Area	3360	1.89869	1.31655	1.79645	1.23935	1.1039	1.86075	1.86075	Apach_MESQ	1	521
522	PAid	Cinder Cone Wilderness Area	3368	35.5706	35.6526	23.4433	35.7108	17.8949	32.4536	32.4536	Apach_MESQ	1	522
523	PAid	Circle 8 Ranch	3371	1.08323	1.08323	2.64277	0.965361	3.607	0.986791	0.986791	Apach_MESQ	1	523
524	PAid	Circle Wash Roadless Area	3379	0.685005	0.517076	2.91069	0.644474	2.10637	0.514937	0.514937	Apach_MESQ	1	524
525	PAid	Circleville Mountain Roadless Area	3380	2.14934	1.13705	1.43646	1.13705	1.45132	1.22271	1.22271	Apach_MESQ	1	525
526	PAid	City	3387	3.4705	7.23745	7.04823	8.0412	6.90494	5.29062	5.29062	Apach_MESQ	1	526
527	PAid	City Creek Roadless Area	3392	0.385117	0.379017	0.393144	0.379017	0.40553	0.379017	0.379017	Apach_MESQ	1	527
528	PAid	City Land	3397	14.6672	42.7473	76.4527	46.516	81.52	31.6323	31.6323	Apach_MESQ	1	528
529	PAid	City of Albuquerque 1	3399	2.53821	18.9989	17.9945	15.8414	22.0022	18.4204	18.4204	Apach_MESQ	1	529
530	PAid	City of Rocks- Table Mountain/Faywood Cienega	3424	4.11774	8.50646	8.31965	9.81312	9.34366	8.09474	8.09474	Apach_MESQ	1	530
531	PAid	City of Rocks - Phase 1	3425	4.8329	10.0448	8.4248	9.73102	9.0004	9.57161	9.57161	Apach_MESQ	1	531
532	PAid	Clagett	3460	0.379017	1.68356	4.29711	1.79704	5.47414	1.36612	1.36612	Apach_MESQ	1	532
533	PAid	Clan Alpine Mountains Wilderness Study Area	3463	71.5863	109.584	122.776	111.194	126.773	104.02	104.02	Apach_MESQ	1	533
534	PAid	Clark section 16	3485	1.99144	1.47576	3.19581	1.18912	2.35425	1.92444	1.92444	Apach_MESQ	1	534
535	PAid	Claudell	3492	5.39466	6.38124	9.22991	7.51794	9.36858	7.29513	7.29513	Apach_MESQ	1	535
536	PAid	Clear Creek Canyon Park	3501	0.758034	0.758034	6.09437	0.777895	7.82806	0.76223	0.76223	Apach_MESQ	1	536
537	PAid	Clear Creek Roadless Area	3510	2.0696	1.65985	5.01307	3.98244	4.82141	0.848927	0.848927	Apach_MESQ	1	537
538	PAid	Clear Fork Roadless Area	3514	2.07027	1.13705	1.23167	1.13705	1.15602	1.14014	1.14014	Apach_MESQ	1	538
539	PAid	Clear Spring Ranch	3518	4.02755	11.172	13.3686	12.4621	14.8579	12.5399	12.5399	Apach_MESQ	1	539
540	PAid	Clement	3522	0.402814	3.6337	6.2276	4.55175	7.37029	2.76911	2.76911	Apach_MESQ	1	540
541	PAid	Clennin	3525	0.440736	1.50365	4.72644	2.49953	5.86619	1.66027	1.66027	Apach_MESQ	1	541
542	PAid	Cloudt	3546	13.915	16.8046	14.8522	13.1095	11.0945	17.0859	17.0859	Apach_MESQ	1	542
543	PAid	Clover Mountains Wilderness Area	3550	40.3806	68.9867	89.9071	66.8579	79.0472	50.7889	50.7889	Apach_MESQ	1	543
544	PAid	Cluff Ranch Wildlife Area	3558	5.75776	7.70428	4.86316	5.61103	4.93926	3.59832	3.59832	Apach_MESQ	1	544
545	PAid	Coal - Senac Connection	3573	0.605903	3.08355	6.5553	3.81983	6.70339	2.83119	2.83119	Apach_MESQ	1	545
546	PAid	Coal Bank Gulch	3574	1.1728	1.00351	2.5522	1.03479	3.15393	1.40256	1.40256	Apach_MESQ	1	546
547	PAid	Coal Canyon Wilderness Study Area	3575	8.37159	35.3894	57.1731	31.8772	50.0118	32.2105	32.2105	Apach_MESQ	1	547
548	PAid	Coal Hollow Roadless Area	3590	2.42656	3.14772	4.35843	3.08573	3.8782	2.83365	2.83365	Apach_MESQ	1	548
549	PAid	Coal Mine Spring	3591	38.9016	19.4775	17.5497	15.6536	16.7359	30.1918	30.1918	Apach_MESQ	1	549
550	PAid	Coalbed Canyon	3593	0.758034	1.80882	8.65183	5.28266	7.98595	1.46747	1.46747	Apach_MESQ	1	550
551	PAid	Coalville PH2	3596	7.20114	7.26624	12.3111	8.08429	11.7389	6.22075	6.22075	Apach_MESQ	1	551
552	PAid	Cochetopa Hills Roadless Area	3603	10.4681	7.43354	9.19721	7.44457	7.46871	9.5145	9.5145	Apach_MESQ	1	552
553	PAid	Cochetopa Roadless Area	3604	0.82869	0.979496	0.979496	0.961684	0.979496	0.979496	0.979496	Apach_MESQ	1	553
554	PAid	Cochetopa State Wildlife Area	3605	0.979496	0.979496	0.979496	0.979496	0.979496	0.979496	0.979496	Apach_MESQ	1	554
555	PAid	Cochiti	3607	21.2637	91.761	91.9437	76.6865	104.042	69.5603	69.5603	Apach_MESQ	1	555
556	PAid	Coconino National Forest	3611	995.51	2174.4	3337.1	2229.45	3611.51	1724.71	1724.71	Apach_MESQ	1	556
557	PAid	Cocopah	3613	2.05975	1.52642	1.51607	1.57831	1.51607	1.56044	1.56044	Apach_MESQ	1	557
558	PAid	Coffeepot Botanical Area of Critical Environmental Concern	3618	0.379017	2.39888	2.06658	1.41633	2.16064	2.30153	2.30153	Apach_MESQ	1	558
559	PAid	Cold Mountain Ranch	3631	0.979496	0.979496	2.99634	0.979496	3.10882	0.809395	0.809395	Apach_MESQ	1	559
560	PAid	Cold Springs Mountain	3634	2.81746	3.13979	8.3373	2.9106	9.86038	2.79165	2.79165	Apach_MESQ	1	560
561	PAid	Cold Wash Wilderness Area	3638	1.51607	9.24441	16.3246	10.364	18.1986	7.61767	7.61767	Apach_MESQ	1	561
562	PAid	Colin Neblett Wildlife Management Area	3650	4.46883	5.97131	6.88468	5.46213	7.09996	5.12773	5.12773	Apach_MESQ	1	562
563	PAid	Collegiate Peaks Wilderness	3660	16.042	14.5894	16.2001	13.9783	15.172	16.1968	16.1968	Apach_MESQ	1	563
564	PAid	Collindale	3664	2.53766	2.9471	6.32421	4.37322	5.99618	2.37537	2.37537	Apach_MESQ	1	564
565	PAid	Collins (Golden Goose Holding LLC)	3667	0.379017	0.379017	0.608078	0.590473	0.434589	0.406998	0.406998	Apach_MESQ	1	565
566	PAid	Collins Property	3670	0.379017	0.863391	0.807192	0.434639	2.21382	0.379017	0.379017	Apach_MESQ	1	566
567	PAid	Colorado Cattlemen's Agricultural Land Trust Easement	3684	0.758034	0.758034	2.49133	0.758034	4.3816	0.758034	0.758034	Apach_MESQ	1	567
568	PAid	Colorado Cattlemen's Agricultural Land Trust Easement #	3685	44.665	168.579	239.511	197.194	258.932	156.849	156.849	Apach_MESQ	1	568
569	PAid	Colorado National Monument	3687	9.68425	21.2341	35.4179	25.5553	35.8243	20.2054	20.2054	Apach_MESQ	1	569
570	PAid	Colorado River	3707	33.0892	36.1539	42.0351	36.789	40.1813	35.4299	35.4299	Apach_MESQ	1	570
571	PAid	Colorado River Preserve	3714	0.648658	2.03138	3.51103	2.36639	2.78124	2.7247	2.7247	Apach_MESQ	1	571
572	PAid	Colorado River Wildlife Management Area	3725	41.0186	64.7695	94.2115	58.6938	91.5052	55.2131	55.2131	Apach_MESQ	1	572
573	PAid	Colossal Cave Mountain Park	3738	6.38509	3.35866	5.4074	3.8952	4.40732	3.50167	3.50167	Apach_MESQ	1	573
574	PAid	Colp	3739	0.467005	2.32357	5.01643	2.39025	7.32765	2.09261	2.09261	Apach_MESQ	1	574
575	PAid	Columbine Mountain	3758	1.08595	0.856514	0.913178	0.856514	0.888327	0.86934	0.86934	Apach_MESQ	1	575
576	PAid	Comanche National Grassland	3771	593.299	1451.67	1434.3	1522.66	1490.67	1584.22	1584.22	Apach_MESQ	1	576
577	PAid	Comanche Peak Adjacent Area Roadless Area	3774	0.758034	0.758034	0.758034	0.758034	0.874693	0.758034	0.758034	Apach_MESQ	1	577
578	PAid	Comanche Peak Wilderness	3775	5.73541	5.4784	5.25791	5.37655	5.1443	6.04346	6.04346	Apach_MESQ	1	578
579	PAid	Conchas Reservoir	3806	77.1	54.312	66.3346	58.778	77.8378	52.5397	52.5397	Apach_MESQ	1	579
580	PAid	Conerstone	3817	0.538026	3.99562	6.24835	4.64604	6.95865	2.81553	2.81553	Apach_MESQ	1	580
581	PAid	Conger Mountain Wilderness Study Area	3827	1.69907	6.63662	7.84529	8.0936	10.2454	6.74919	6.74919	Apach_MESQ	1	581
582	PAid	Connell Mountains Roadless Area	3834	0.946807	7.26937	19.8035	11.834	19.609	4.749	4.749	Apach_MESQ	1	582
583	PAid	Conservation Easement	3846	9.08524	8.01203	6.76984	7.02794	6.75676	8.13586	8.13586	Apach_MESQ	1	583
584	PAid	Contiguous To Black & Aldo Leopold Wilderness Roadless Area	3850	4.92722	18.4587	69.1403	31.1696	68.8326	20.8986	20.8986	Apach_MESQ	1	584
585	PAid	Contiguous To Gila Wilderness & Primitive Area Roadless Area	3852	3.51307	14.8964	53.7017	20.6238	54.6738	15.6134	15.6134	Apach_MESQ	1	585
586	PAid	Continental Divide Wilderness Study Area	3855	5.68526	25.8446	87.3749	44.9023	90.0201	17.3393	17.3393	Apach_MESQ	1	586
587	PAid	Cooke's Range Wilderness Study Area	3865	7.86816	18.2604	13.0171	16.8832	13.4555	19.0036	19.0036	Apach_MESQ	1	587
588	PAid	Cookes Range Area of Critical Environmental Concern	3866	1.58311	9.33075	9.23445	9.11266	9.23519	8.80553	8.80553	Apach_MESQ	1	588
589	PAid	Cooper Roadless Area	3870	1.34656	0.823391	4.89936	0.919997	3.57799	0.772018	0.772018	Apach_MESQ	1	589
590	PAid	Copleys Roadless Area	3875	1.69131	0.867468	4.39964	0.758034	4.99729	0.758034	0.758034	Apach_MESQ	1	590
591	PAid	Copper Hill Area of Critical Environmental Concern	3884	1.89509	5.70766	29.6022	8.77418	30.9236	7.1454	7.1454	Apach_MESQ	1	591
592	PAid	Copper Mtns. Roadless Area	3888	3.7807	7.39764	8.64747	8.40807	11.5645	8.63403	8.63403	Apach_MESQ	1	592
593	PAid	Coral Pink Sand Dunes State Park	3896	1.22421	4.82599	8.6005	6.49485	9.08504	3.56986	3.56986	Apach_MESQ	1	593
594	PAid	Corner Canyon	3904	2.25839	4.19693	6.89568	6.75007	8.54098	3.79653	3.79653	Apach_MESQ	1	594
595	PAid	Coronado National Forest	3912	2386.32	3085.32	2370.4	2916.14	2226.44	3247.08	3247.08	Apach_MESQ	1	595
596	PAid	Coronado National Memorial	3913	12.2873	12.8382	6.80277	10.7466	8.534	18.9208	18.9208	Apach_MESQ	1	596
597	PAid	Corral Bluffs	3917	1.13705	7.68273	19.5067	9.52929	19.5786	6.36015	6.36015	Apach_MESQ	1	597
598	PAid	Cottonwood-Diamond Watershed Area of Critical Environmental Concern	3946	2.92592	19.7281	46.945	19.6199	34.6814	14.581	14.581	Apach_MESQ	1	598
599	PAid	Cottonwood Canyon Wilderness Area	3949	9.26176	21.7497	13.5048	18.6597	11.8579	18.9987	18.9987	Apach_MESQ	1	599
600	PAid	Cottonwood Point (East) Wilderness Area	3973	2.42451	8.9221	7.53594	8.5468	5.75656	4.60132	4.60132	Apach_MESQ	1	600
601	PAid	Cottonwood Roadless Area	3977	1.22177	0.893906	5.63592	1.32752	3.6673	1.03412	1.03412	Apach_MESQ	1	601
602	PAid	Cottonwood State Wildlife Area	3979	3.83651	5.32158	14.0152	6.85535	12.9043	7.72086	7.72086	Apach_MESQ	1	602
603	PAid	Cottonwoods Roadless Area	3983	2.09659	0.899618	4.07421	0.984731	6.70648	0.839268	0.839268	Apach_MESQ	1	603
604	PAid	Cougar Drive Open Space	3985	0.810906	2.1528	3.76104	2.04624	5.62039	1.69355	1.69355	Apach_MESQ	1	604
605	PAid	County Land	4038	1.69296	11.7201	17.5903	11.5352	19.5682	9.91787	9.91787	Apach_MESQ	1	605
606	PAid	Cove Creek Roadless Area	4049	0.872131	0.76961	1.55197	0.758034	1.36736	0.758034	0.758034	Apach_MESQ	1	606
607	PAid	Cove Mountain Roadless Area	4050	2.86411	9.99356	23.0461	10.5277	22.7572	7.59597	7.59597	Apach_MESQ	1	607
608	PAid	Cowboy Spring Area of Critical Environmental Concern	4059	11.3031	29.0153	26.9803	26.3669	23.7149	28.5443	28.5443	Apach_MESQ	1	608
609	PAid	Coyote Creek State Park	4071	0.758034	0.763421	4.67634	0.766469	5.03778	0.758034	0.758034	Apach_MESQ	1	609
610	PAid	Coyote Ridge Natural Area	4080	1.33386	5.54246	9.37758	7.77831	13.5393	4.88263	4.88263	Apach_MESQ	1	610
611	PAid	Coyote Springs Area of Critical Environmental Concern	4086	19.7237	12.3556	10.8837	8.37	8.08024	23.3922	23.3922	Apach_MESQ	1	611
612	PAid	Creech Air Force Base	4114	62.3535	58.5757	40.1906	57.5307	26.427	73.636	73.636	Apach_MESQ	1	612
613	PAid	Crooked Spruce Ranch	4164	0.379017	0.379017	0.476332	0.379017	0.510006	0.379017	0.379017	Apach_MESQ	1	613
614	PAid	Cross Mountain Wilderness Study Area	4175	1.64551	2.80711	8.07047	4.61915	8.57383	2.59284	2.59284	Apach_MESQ	1	614
615	PAid	Crossman Peak Scenic Area of Critical Environmental Concern	4181	7.64069	14.5638	7.97558	8.92177	6.71234	6.87943	6.87943	Apach_MESQ	1	615
616	PAid	Crossroads	4183	4.73856	7.67043	7.7169	10.4805	7.40838	5.86058	5.86058	Apach_MESQ	1	616
617	PAid	Crow Canyon Area of Critical Environmental Concern	4187	0.379017	3.09158	4.62157	3.5505	5.95001	2.72974	2.72974	Apach_MESQ	1	617
618	PAid	Crown Hill Park	4190	0.514937	3.2279	6.83375	4.79598	7.53608	3.13839	3.13839	Apach_MESQ	1	618
619	PAid	Crown Mountain Ranch	4192	0.86273	0.789359	2.83965	0.979496	2.94984	0.716143	0.716143	Apach_MESQ	1	619
620	PAid	Crystal Peak Roadless Area	4213	1.844	1.54053	1.54053	1.63843	1.41953	2.06704	2.06704	Apach_MESQ	1	620
621	PAid	CSU - Research Foundation	4222	1.51607	3.13232	13.6519	4.75192	15.5937	1.51607	1.51607	Apach_MESQ	1	621
622	PAid	Cuba-Rio Puerco Land Utilization Project	4229	0.379017	2.04143	5.76951	1.43706	5.73152	0.707726	0.707726	Apach_MESQ	1	622
623	PAid	Cuchara North Roadless Area	4230	0.759148	0.758034	0.758034	0.758034	0.758034	0.758034	0.758034	Apach_MESQ	1	623
624	PAid	Cuchara South Roadless Area	4240	0.485282	0.379017	0.380346	0.379017	0.379017	0.379017	0.379017	Apach_MESQ	1	624
625	PAid	Cuerda De Lena Area of Critical Environmental Concern	4243	3.41115	3.41115	3.41115	3.41115	3.41115	3.41115	3.41115	Apach_MESQ	1	625
626	PAid	Culp Canyon Wilderness Study Area	4249	7.1705	26.4961	20.1616	25.3677	20.663	30.6126	30.6126	Apach_MESQ	1	626
627	PAid	Cumbres Roadless Area	4261	0.379017	0.379017	0.379017	0.379017	0.379017	0.379017	0.379017	Apach_MESQ	1	627
628	PAid	Curecanti National Recreation Area	4266	4.7126	2.73689	12.762	2.41171	13.1772	2.0945	2.0945	Apach_MESQ	1	628
629	PAid	Curecanti Roadless Area	4267	0.979496	0.979496	0.979496	0.8092	0.964877	0.742897	0.742897	Apach_MESQ	1	629
630	PAid	Currant - Sawmill Roadless Area	4277	0.834693	1.76671	2.66831	1.96446	2.67763	1.58272	1.58272	Apach_MESQ	1	630
631	PAid	Currant Creek Roadless Area	4278	4.23218	1.51607	3.7795	1.51607	4.29119	1.51607	1.51607	Apach_MESQ	1	631
632	PAid	Currant Creek State Wildlife Area	4279	3.31929	2.2825	6.99913	1.31643	6.37573	2.23657	2.23657	Apach_MESQ	1	632
633	PAid	Currant Mountain Wilderness	4280	3.99079	4.36526	19.3073	6.00868	19.6385	3.9263	3.9263	Apach_MESQ	1	633
634	PAid	D & T Ranch SHA	4302	0.379017	0.501598	0.398023	0.391686	0.379017	0.49544	0.49544	Apach_MESQ	1	634
635	PAid	Dairy Fork Roadless Area	4317	6.78575	6.13632	17.9155	7.56673	18.1248	6.29272	6.29272	Apach_MESQ	1	635
636	PAid	Dairy Fork State Wildlife Area	4318	4.34563	4.9188	7.88116	4.92768	8.33279	5.59206	5.59206	Apach_MESQ	1	636
637	PAid	Dan Noble	4347	0.979496	0.979496	3.1571	0.979496	2.29647	0.979496	0.979496	Apach_MESQ	1	637
638	PAid	Danger Cave State Park	4353	2.89388	3.00182	2.65606	1.7684	2.67633	2.16293	2.16293	Apach_MESQ	1	638
639	PAid	Daniels	4357	0.453452	1.62761	5.95131	2.82657	6.50603	2.64394	2.64394	Apach_MESQ	1	639
640	PAid	Daniels Park	4360	0.727331	2.0671	6.83505	3.06784	7.49605	2.67802	2.67802	Apach_MESQ	1	640
641	PAid	Darby	4368	0.567284	3.17136	5.43069	4.32835	7.30777	2.57602	2.57602	Apach_MESQ	1	641
642	PAid	Dark Canyon Instant Study Area Complex	4375	20.5157	41.0925	53.8919	36.1064	46.7564	46.3233	46.3233	Apach_MESQ	1	642
643	PAid	Dark Canyon Wilderness	4376	2.40293	8.01516	30.1787	14.9698	28.7619	5.24493	5.24493	Apach_MESQ	1	643
644	PAid	Dark Valley Roadless Area	4377	0.379017	0.421555	0.484526	0.379017	0.49281	0.379017	0.379017	Apach_MESQ	1	644
645	PAid	Data not available	4389	9.5984	9.85013	20.9598	9.8667	21.05	9.83388	9.83388	Apach_MESQ	1	645
646	PAid	Dave's Island Tract Acquisition	4392	1.02137	1.28056	1.8098	2.03363	1.6528	0.69849	0.69849	Apach_MESQ	1	646
647	PAid	Davis Dam	4410	0.379017	0.379017	0.407273	0.379017	0.379017	0.379017	0.379017	Apach_MESQ	1	647
648	PAid	Davis Monthan Air Force Base	4415	8.27572	20.034	28.7128	20.4022	22.1977	19.8962	19.8962	Apach_MESQ	1	648
649	PAid	Deadhorse Point Roadless Area	4458	2.23909	3.5561	5.46216	4.25858	6.12421	2.67232	2.67232	Apach_MESQ	1	649
650	PAid	Deadman Creek Research Natural Area	4460	0.478124	0.379017	0.379017	0.379017	0.379017	0.478124	0.478124	Apach_MESQ	1	650
651	PAid	Death Ridge Wilderness Study Area	4463	6.29204	32.7616	49.298	36.7007	45.9544	25.6885	25.6885	Apach_MESQ	1	651
652	PAid	Death Valley National Park	4464	49.9541	80.3312	68.784	69.8867	52.3745	65.9293	65.9293	Apach_MESQ	1	652
653	PAid	Dedisse	4475	0.379017	0.379017	1.71258	0.379017	2.83211	0.379017	0.379017	Apach_MESQ	1	653
654	PAid	Deep Creek	4481	0.951174	0.430259	1.24163	0.533483	0.667574	0.5492	0.5492	Apach_MESQ	1	654
655	PAid	Deep Creek / Boot Mountain Roadless Area	4482	0.879849	0.758034	0.769079	0.758034	0.758034	0.803057	0.803057	Apach_MESQ	1	655
656	PAid	Deep Creek Area of Critical Environmental Concern	4483	0.908442	0.908442	1.7624	0.908442	1.96296	0.754007	0.754007	Apach_MESQ	1	656
657	PAid	Deep Creek Mountains Wilderness Study Area	4485	8.31318	14.981	29.3478	14.0573	29.5757	7.301	7.301	Apach_MESQ	1	657
658	PAid	Deep Creek North Wilderness Area	4486	0.844027	0.732557	2.63238	0.82917	3.13622	0.514937	0.514937	Apach_MESQ	1	658
659	PAid	Deep Creek State Wildlife Area	4491	2.51961	2.21438	4.4188	2.89756	4.76926	2.79112	2.79112	Apach_MESQ	1	659
660	PAid	Deep Creek Wilderness Area	4492	0.856066	2.9324	6.66439	3.105	8.84407	2.70828	2.70828	Apach_MESQ	1	660
661	PAid	Deer Creek Canyon	4494	0.379017	0.837551	3.11162	0.745683	4.94688	0.68701	0.68701	Apach_MESQ	1	661
662	PAid	Deer Creek Roadless Area	4496	7.3786	5.04716	9.82239	5.13586	8.32755	5.05031	5.05031	Apach_MESQ	1	662
663	PAid	Deer Creek State Park	4497	1.92661	2.52209	4.41616	2.83885	6.56977	2.38647	2.38647	Apach_MESQ	1	663
664	PAid	Deer Valley Park Association 2013	4506	0.379017	0.379017	0.507507	0.379017	1.99896	0.379017	0.379017	Apach_MESQ	1	664
665	PAid	Deer Valley Park Association 2014	4507	0.379017	0.468129	1.34129	0.38528	2.47448	0.379017	0.379017	Apach_MESQ	1	665
666	PAid	Delamar Mountains Wilderness Area	4532	61.3172	77.5696	85.5173	73.713	68.4626	70.4624	70.4624	Apach_MESQ	1	666
667	PAid	Delaney Farm	4535	0.567284	3.82214	7.31589	3.46087	7.09068	2.672	2.672	Apach_MESQ	1	667
668	PAid	Demaree Canyon Wilderness Study Area	4550	5.14965	11.6526	23.954	12.7953	18.4269	10.826	10.826	Apach_MESQ	1	668
669	PAid	Denver Water	4582	0.758034	2.44631	10.1305	4.13028	11.5032	3.11343	3.11343	Apach_MESQ	1	669
670	PAid	Denver Water Board/Fehringer Ranch/Lakewood	4583	0.460819	2.86997	6.67012	3.93327	7.48661	2.10697	2.10697	Apach_MESQ	1	670
671	PAid	Desatoya Mountains Wilderness Study Area	4598	10.1031	27.2355	32.5942	29.5507	32.426	24.097	24.097	Apach_MESQ	1	671
672	PAid	Deseret Peak Wilderness	4599	9.02586	17.1695	27.1879	20.2389	27.5063	19.3417	19.3417	Apach_MESQ	1	672
673	PAid	Desert Experimental Range	4610	15.6077	33.2618	37.9072	32.7951	36.1905	25.4231	25.4231	Apach_MESQ	1	673
674	PAid	Desert Foothills Land Trust	4613	2.71876	5.60287	3.85872	3.36226	3.20696	3.87138	3.87138	Apach_MESQ	1	674
675	PAid	Desert National Wildlife Range	4628	722.693	1009.26	977.976	1011.55	817.517	960.645	960.645	Apach_MESQ	1	675
676	PAid	Desolation Canyon Wilderness Area	4655	58.2922	100.323	151.414	96.4395	135.211	101.325	101.325	Apach_MESQ	1	676
677	PAid	Desolation Canyon Wilderness Study Area	4656	40.7432	98.6627	169.129	100.453	148.56	94.608	94.608	Apach_MESQ	1	677
678	PAid	Devil's Backbone Open Space	4664	3.32435	8.01054	14.2117	9.89384	20.664	8.7435	8.7435	Apach_MESQ	1	678
679	PAid	Devils Backbone Wilderness Study Area	4674	3.60719	7.71184	8.57026	7.7996	9.62859	7.81626	7.81626	Apach_MESQ	1	679
680	PAid	Devils Creek Roadless Area	4676	17.3437	53.3357	109.269	68.7841	110.027	47.9053	47.9053	Apach_MESQ	1	680
681	PAid	Devils Gate Roadless Area	4678	1.33382	2.16919	3.68338	2.42759	3.54419	2.44012	2.44012	Apach_MESQ	1	681
682	PAid	Dexter Nfh&Ftc	4687	9.23579	6.89621	7.20455	6.28771	7.73856	6.98336	6.98336	Apach_MESQ	1	682
683	PAid	Diamond Breaks Wilderness Study Area	4694	5.5381	7.58309	24.5015	6.7895	28.7781	6.55673	6.55673	Apach_MESQ	1	683
684	PAid	Diamond J	4697	3.79585	2.48251	5.55252	1.966	4.75461	2.18487	2.18487	Apach_MESQ	1	684
685	PAid	Diamond Star Ranch II	4703	0.715715	0.715715	2.90267	0.895833	2.90445	0.609592	0.609592	Apach_MESQ	1	685
686	PAid	Dick's Peak	4705	1.42861	0.758034	0.758034	0.758034	0.835285	1.0534	1.0534	Apach_MESQ	1	686
687	PAid	Dillon Properties	4719	3.5283	6.68808	5.34991	6.45687	4.20714	5.3507	5.3507	Apach_MESQ	1	687
688	PAid	Dimple Dell Regional Park	4728	4.68834	11.1288	14.3412	11.2255	12.3479	9.45143	9.45143	Apach_MESQ	1	688
689	PAid	Dinosaur National Monument	4729	36.4355	72.3898	141.044	85.9176	150.23	71.2377	71.2377	Apach_MESQ	1	689
690	PAid	Dirty Devil Wilderness Study Area	4735	31.2138	37.872	43.8813	38.1745	38.1456	47.6006	47.6006	Apach_MESQ	1	690
691	PAid	Disaster Peak Wilderness Study Area	4740	2.10489	7.28018	7.69756	7.52846	7.56555	6.54267	6.54267	Apach_MESQ	1	691
692	PAid	Dixie National Forest	4758	303.232	576.553	1246.07	579.308	1300.8	428.397	428.397	Apach_MESQ	1	692
693	PAid	Docs Pass Wilderness Area	4770	15.4534	35.2566	28.5875	23.7843	25.4907	14.5062	14.5062	Apach_MESQ	1	693
694	PAid	Dolores River - McPhee Reservoir to Bedrock	4802	2.02923	9.53401	18.217	9.03596	15.8034	4.44677	4.44677	Apach_MESQ	1	694
695	PAid	Dolores River Canyon Wilderness Study Area	4803	5.17501	24.6317	37.3385	17.4108	24.237	19.5958	19.5958	Apach_MESQ	1	695
696	PAid	Dolores River Segment 2	4805	2.11656	4.19514	5.75477	3.40147	4.73174	3.54828	3.54828	Apach_MESQ	1	696
697	PAid	Dome Peak Roadless Area	4807	5.86171	4.38679	6.57302	3.86677	5.86088	4.34073	4.34073	Apach_MESQ	1	697
698	PAid	Dome Rock	4809	0.758034	1.00144	0.758034	0.785985	1.84216	0.758034	0.758034	Apach_MESQ	1	698
699	PAid	Dominguez Canyon Wilderness Area	4811	10.762	36.5452	54.7607	35.006	60.1185	27.6242	27.6242	Apach_MESQ	1	699
700	PAid	Dominguez Roadless Area	4812	0.862957	0.379017	4.51137	0.936133	3.96906	0.379017	0.379017	Apach_MESQ	1	700
701	PAid	Dominguez/Escalante National Conservation Area	4814	44.4033	97.7127	186.296	105.67	213.109	74.0356	74.0356	Apach_MESQ	1	701
702	PAid	Dos Cabezas Mountains Wilderness Area	4850	2.53154	9.22892	9.32071	9.0561	5.80962	8.6817	8.6817	Apach_MESQ	1	702
703	PAid	Double Top Roadless Area	4868	2.90729	2.08154	2.70517	2.56368	2.361	3.39663	3.39663	Apach_MESQ	1	703
704	PAid	Douglas	4872	0.64393	2.26818	6.60539	2.91997	6.75127	2.66135	2.66135	Apach_MESQ	1	704
705	PAid	Douglas Heights	4879	0.508636	1.63982	5.61933	0.83216	4.29255	0.379017	0.379017	Apach_MESQ	1	705
706	PAid	Dripping Springs Area of Critical Environmental Concern	4932	0.758034	0.758034	0.758034	0.758034	0.758034	0.758034	0.758034	Apach_MESQ	1	706
707	PAid	Droney Gulch	4934	0.380123	0.379017	2.01382	0.379017	1.83496	0.379017	0.379017	Apach_MESQ	1	707
708	PAid	Dry Creek Basin	4938	0.805978	4.35523	16.2	5.67399	13.6439	1.49299	1.49299	Apach_MESQ	1	708
709	PAid	Dry Creek Roadless Area	4945	0.379017	0.379017	3.43133	1.85033	2.86261	0.429913	0.429913	Apach_MESQ	1	709
710	PAid	Dry Lake Area of Critical Environmental Concern	4953	4.63349	5.58014	6.51679	6.68609	6.6329	5.1922	5.1922	Apach_MESQ	1	710
711	PAid	Dry Lake Park	4954	4.08666	3.86432	3.4286	3.8992	3.52799	3.68522	3.68522	Apach_MESQ	1	711
712	PAid	Dry Lakes Ranch	4955	0.514937	0.808504	0.379017	0.397453	0.379017	0.385709	0.385709	Apach_MESQ	1	712
713	PAid	Dry Valley Rim Wilderness Study Area	4957	38.2125	40.3113	106.714	59.6154	99.6068	37.0633	37.0633	Apach_MESQ	1	713
714	PAid	Duck Creek	4962	2.56305	4.44386	6.40824	4.98487	7	3.51025	3.51025	Apach_MESQ	1	714
715	PAid	Duck Creek Mtns. Roadless Area	4964	0.57113	0.917137	2.43203	0.445045	2.21498	0.381834	0.381834	Apach_MESQ	1	715
716	PAid	Duck Valley	4968	67.7653	74.0236	106.366	73.7524	107.417	67.2758	67.2758	Apach_MESQ	1	716
717	PAid	Duckwater	4972	1.39993	4.66827	5.17164	5.44799	5.28671	4.60841	4.60841	Apach_MESQ	1	717
718	PAid	Dugway Proving Ground	4976	421.401	445.06	520.984	429.904	534.432	434.212	434.212	Apach_MESQ	1	718
719	PAid	Dulin #2	4981	0.979496	1.06544	4.97362	1.02363	4.50452	0.979496	0.979496	Apach_MESQ	1	719
720	PAid	Dune Ridge	4990	2.71869	3.40083	6.18788	3.42282	7.05162	3.57165	3.57165	Apach_MESQ	1	720
721	PAid	Dzil'na'oodlii (Huerfano Mesa) Area of Critical Environmental Concern	5034	0.379017	2.4459	3.85505	2.44251	4.73035	2.02477	2.02477	Apach_MESQ	1	721
722	PAid	E. Douglas Creek/Soldier Creek Area of Critical Environmental Concern	5040	7.90221	4.57431	38.6548	8.03749	43.5393	4.17681	4.17681	Apach_MESQ	1	722
723	PAid	Eagle-Colorado Collection Syst	5052	0.493334	0.493334	2.84151	0.493334	2.86856	0.397659	0.397659	Apach_MESQ	1	723
724	PAid	Eagle Canyon Wilderness Area	5055	1.13705	6.74493	12.8473	7.94819	13.7579	6.55741	6.55741	Apach_MESQ	1	724
725	PAid	Eagle Mountain	5065	0.471101	0.379017	4.97184	1.1196	4.73293	0.379017	0.379017	Apach_MESQ	1	725
726	PAid	Eagle Nest Lake State Park	5068	0.379017	0.594347	0.739644	0.524621	0.885181	0.424732	0.424732	Apach_MESQ	1	726
727	PAid	Eagle Peak Roadless Area	5070	2.31543	7.29126	26.1014	9.58156	26.4841	5.16982	5.16982	Apach_MESQ	1	727
728	PAid	Eagle Peak Wilderness Study Area	5071	1.36282	18.9234	28.4735	18.8584	26.8132	15.644	15.644	Apach_MESQ	1	728
729	PAid	Eagle Ridge	5077	0.977166	0.977166	1.16543	0.974182	1.16928	0.73143	0.73143	Apach_MESQ	1	729
730	PAid	Eagle Rock Ranch Conservation Easement	5088	2.62898	2.8898	6.03449	3.80827	6.02937	3.16353	3.16353	Apach_MESQ	1	730
731	PAid	Eagle Rock Ranch, Phase III Conservation Easement/ Cox Ranch, LLC	5089	5.40227	5.70159	11.819	7.49465	13.0984	6.32705	6.32705	Apach_MESQ	1	731
732	PAid	Eagles Nest Wilderness	5101	10.4447	9.37217	10.3156	9.29976	10.1512	9.50526	9.50526	Apach_MESQ	1	732
733	PAid	Eagletail Mountains Wilderness Area	5103	8.71739	8.71739	8.86914	8.71739	9.11673	8.71739	8.71739	Apach_MESQ	1	733
734	PAid	East Animas Roadless Area	5117	2.01522	1.26744	2.04169	1.13705	2.60666	2.00608	2.00608	Apach_MESQ	1	734
735	PAid	East Cactus Plain Wilderness Area	5123	1.51607	2.02548	2.02548	1.51607	1.55664	1.51607	1.51607	Apach_MESQ	1	735
736	PAid	East Canyon State Park	5129	5.58803	5.79385	6.75631	6.02949	8.43128	3.81061	3.81061	Apach_MESQ	1	736
737	PAid	East Elk Roadless Area	5137	0.979496	0.942481	1.06141	0.942481	1.02439	0.817529	0.817529	Apach_MESQ	1	737
738	PAid	East Fork Quinn Roadless Area	5147	3.27628	4.47854	10.2408	5.29879	10.135	5.92157	5.92157	Apach_MESQ	1	738
739	PAid	East Humboldts Wilderness	5153	3.43306	4.6444	11.9117	8.39348	11.2628	5.44629	5.44629	Apach_MESQ	1	739
740	PAid	East Mountain Roadless Area	5172	2.36294	1.89509	5.30098	1.89509	4.17551	1.89509	1.89509	Apach_MESQ	1	740
741	PAid	East Potrillo Mountains Wilderness Area	5178	8.44667	9.4578	5.64914	8.85579	5.15386	8.41791	8.41791	Apach_MESQ	1	741
742	PAid	East Willow Roadless Area	5194	1.76892	0.758034	0.758034	0.758034	0.758034	0.758034	0.758034	Apach_MESQ	1	742
743	PAid	Eastlake #3	5202	0.757917	4.30025	4.97975	3.56728	7.51469	3.57441	3.57441	Apach_MESQ	1	743
744	PAid	Ed Pastor Kino Environmental Restoration Project	5239	0.979496	2.50703	3.53774	2.29841	2.46553	3.54168	3.54168	Apach_MESQ	1	744
745	PAid	Edens Ranch	5246	5.29826	9.11886	10.2424	12.4254	14.3929	7.72158	7.72158	Apach_MESQ	1	745
746	PAid	Edward Sargent Wildlife Management Area	5261	6.50084	5.90789	10.9872	5.90789	11.068	6.84242	6.84242	Apach_MESQ	1	746
747	PAid	El Cerro de Los Lunas Preserve	5281	2.80026	12.1594	14.4287	11.9476	15.0688	12.5094	12.5094	Apach_MESQ	1	747
748	PAid	El Invierno Roadless Area	5286	3.5849	32.7397	47.5442	29.8485	53.4333	31.3606	31.3606	Apach_MESQ	1	748
749	PAid	El Lagunito Roadless Area	5287	0.379017	0.379017	0.60261	0.379017	0.666142	0.379017	0.379017	Apach_MESQ	1	749
750	PAid	El Malpais National Conservation Area	5288	19.9463	94.3793	292.652	105.322	323.86	70.9994	70.9994	Apach_MESQ	1	750
751	PAid	El Malpais National Monument	5289	10.4059	50.0691	147.44	44.7209	163.237	39.8371	39.8371	Apach_MESQ	1	751
752	PAid	El Vado Lake State Park	5320	0.750876	1.01445	4.32501	0.945898	2.84823	0.750876	0.750876	Apach_MESQ	1	752
753	PAid	Elbow Ranch State Wildlife Area	5325	0.404564	2.3042	3.99689	2.53994	3.76466	0.568794	0.568794	Apach_MESQ	1	753
754	PAid	Eldorado Wilderness	5338	2.65312	2.65312	2.72584	2.65312	2.65312	2.65312	2.65312	Apach_MESQ	1	754
755	PAid	Electric Mountain Roadless Area	5342	0.972016	0.379017	0.379017	0.379017	0.431431	0.379017	0.379017	Apach_MESQ	1	755
756	PAid	Elephant Butte Lake State Park	5346	43.816	39.4128	22.0589	34.3466	36.1286	44.9231	44.9231	Apach_MESQ	1	756
757	PAid	Eleven Mile	5357	2.00789	1.13705	5.54235	2.65387	6.28074	1.57436	1.57436	Apach_MESQ	1	757
758	PAid	Elk Falls / Colorado Landscapes Legacy	5369	0.379017	0.379017	0.395297	0.379017	0.471721	0.379017	0.379017	Apach_MESQ	1	758
759	PAid	Elk Mountain	5373	1.64186	1.38351	2.77245	1.36466	1.65279	1.63291	1.63291	Apach_MESQ	1	759
760	PAid	Elk Mountain-Collegiate North Roadless Area	5374	1.42604	1.23383	1.42882	1.15515	1.48441	1.21574	1.21574	Apach_MESQ	1	760
761	PAid	Elk Mountain Roadless Area	5382	3.59189	4.48499	6.67497	5.87801	7.47346	2.78007	2.78007	Apach_MESQ	1	761
762	PAid	Elk Springs Area of Critical Environmental Concern	5391	1.26495	6.86611	19.8439	6.61963	21.1299	7.23796	7.23796	Apach_MESQ	1	762
763	PAid	Elkhead	5395	0.979496	0.979496	2.82781	1.01103	3.16353	2.28877	2.28877	Apach_MESQ	1	763
764	PAid	Elkhorn Roadless Area	5402	3.02668	5.41046	7.10214	5.92587	6.55936	5.33044	5.33044	Apach_MESQ	1	764
765	PAid	Elko	5403	1.78971	1.44633	2.77425	1.92144	2.96074	2.22923	2.22923	Apach_MESQ	1	765
766	PAid	Elliot Expansion / Colorado Wetlands Initiative Legacy	5412	5.57742	6.96018	16.5376	8.31785	16.6114	9.21593	9.21593	Apach_MESQ	1	766
767	PAid	Elliot State Wildlife Area	5414	3.13082	3.13128	7.98185	3.57353	7.86869	4.28207	4.28207	Apach_MESQ	1	767
768	PAid	Elliott Barker Wildlife Management Area	5417	1.76619	1.65361	6.89606	1.5189	7.41958	1.77012	1.77012	Apach_MESQ	1	768
769	PAid	Emerald Mountain	5454	0.979884	1.00037	3.24767	0.982959	2.90804	0.979496	0.979496	Apach_MESQ	1	769
770	PAid	Emergency Watershed Protection Program - Floodplain Easement (EWPP-FPE), Otero, Colorado	5459	3.51176	8.57653	5.38581	6.81685	6.01241	5.4592	5.4592	Apach_MESQ	1	770
771	PAid	Empedrado Wilderness Study Area	5481	1.75522	4.43114	4.30758	3.77068	4.62346	2.93121	2.93121	Apach_MESQ	1	771
772	PAid	Empire-Cienega Area of Critical Environmental Concern	5482	8.65606	6.13603	4.78679	4.17648	3.54758	9.59168	9.59168	Apach_MESQ	1	772
773	PAid	Empire Canyon - Ski Area	5485	0.524333	0.536345	2.42718	0.711217	1.87096	0.797657	0.797657	Apach_MESQ	1	773
774	PAid	Empirita Ranch	5486	18.8917	8.12024	12.9279	8.26254	7.87785	9.03451	9.03451	Apach_MESQ	1	774
775	PAid	Equestrian Park	5532	3.16353	4.45047	9.15757	5.03203	6.52619	4.04624	4.04624	Apach_MESQ	1	775
776	PAid	Escalante	5564	5.16587	7.74206	12.4372	4.9531	12.706	5.22614	5.22614	Apach_MESQ	1	776
777	PAid	Escalante State Park	5572	0.38355	2.31044	3.92429	2.40554	3.18171	1.191	1.191	Apach_MESQ	1	777
778	PAid	Esmail	5579	0.567284	4.15038	5.69959	4.93589	5.75803	3.01991	3.01991	Apach_MESQ	1	778
779	PAid	Estrella Mountain Regional Park	5610	1.89509	2.06082	2.06082	1.89509	1.89509	1.89509	1.89509	Apach_MESQ	1	779
780	PAid	Excelsior Mtns. Roadless Area	5639	12.319	33.4269	54.8047	31.9891	65.8743	32.8903	32.8903	Apach_MESQ	1	780
781	PAid	Excelsior Roadless Area	5640	1.18741	2.3788	6.25776	1.84388	6.02338	2.8552	2.8552	Apach_MESQ	1	781
782	PAid	Failes Creek/Soldier Creek Roadless Area	5658	0.979496	0.809756	0.979496	0.409363	0.914768	0.979496	0.979496	Apach_MESQ	1	782
783	PAid	Fallon National Wildlife Refuge	5702	21.8343	19.4162	18.6142	17.8728	17.5982	22.8449	22.8449	Apach_MESQ	1	783
784	PAid	Fallon Paiute-Shoshone	5704	13.7353	13.2904	14.742	12.7536	14.4791	13.0682	13.0682	Apach_MESQ	1	784
785	PAid	Fandango Wilderness Study Area	5712	3.08049	3.32235	15.2442	4.67512	16.3609	2.66858	2.66858	Apach_MESQ	1	785
786	PAid	Far South Egans Wilderness Area	5717	7.15282	15.1138	25.5885	23.7578	27.2298	8.26669	8.26669	Apach_MESQ	1	786
787	PAid	Farm and Ranch Lands Protection Program (FRPP) / RSL Ranch	5722	1.04196	1.25555	5.86484	1.13452	6.78181	1.00873	1.00873	Apach_MESQ	1	787
788	PAid	Farm and Ranch Lands Protection Program (FRPP), Arapahoe, Colorado	5726	6.15458	9.14968	19.9034	9.53626	21.6082	10.4872	10.4872	Apach_MESQ	1	788
789	PAid	Farm and Ranch Lands Protection Program (FRPP), Archuleta, Colorado	5727	1.87966	1.77811	3.89186	1.77811	3.84795	1.95899	1.95899	Apach_MESQ	1	789
790	PAid	Farm and Ranch Lands Protection Program (FRPP), Catron, New Mexico	5730	0.758034	4.94321	13.8596	6.10437	14.2894	3.24294	3.24294	Apach_MESQ	1	790
791	PAid	Farm and Ranch Lands Protection Program (FRPP), Chaffee, Colorado	5731	0.379017	0.379017	1.88289	0.414712	2.73553	0.414712	0.414712	Apach_MESQ	1	791
792	PAid	Farm and Ranch Lands Protection Program (FRPP), Colfax, New Mexico	5735	0.379017	0.520987	5.01365	1.40259	4.20667	0.412441	0.412441	Apach_MESQ	1	792
793	PAid	Farm and Ranch Lands Protection Program (FRPP), Colorado	5736	0.421343	0.379017	2.82352	0.379017	2.98705	0.673817	0.673817	Apach_MESQ	1	793
794	PAid	Farm and Ranch Lands Protection Program (FRPP), Custer, Colorado	5738	0.379017	0.379017	0.73357	0.379017	0.894936	0.379017	0.379017	Apach_MESQ	1	794
795	PAid	Farm and Ranch Lands Protection Program (FRPP), Dolores, Colorado	5739	2.44976	1.41566	7.90811	1.14673	7.59062	3.23529	3.23529	Apach_MESQ	1	795
796	PAid	Farm and Ranch Lands Protection Program (FRPP), Garfield, Colorado	5742	0.979496	0.513889	2.878	0.513889	3.108	0.379017	0.379017	Apach_MESQ	1	796
797	PAid	Farm and Ranch Lands Protection Program (FRPP), Graham, Arizona	5744	8.2105	7.16149	4.49517	9.08274	5.16383	8.8114	8.8114	Apach_MESQ	1	797
798	PAid	Farm and Ranch Lands Protection Program (FRPP), Grand, Colorado	5745	0.877295	0.858148	1.54775	0.858148	1.87976	0.877295	0.877295	Apach_MESQ	1	798
799	PAid	Farm and Ranch Lands Protection Program (FRPP), Jackson, Colorado	5747	2.37172	1.69345	4.22353	1.68757	2.28405	1.44999	1.44999	Apach_MESQ	1	799
800	PAid	Farm and Ranch Lands Protection Program (FRPP), Larimer, Colorado	5749	0.560365	2.74658	5.04097	3.26385	5.08457	2.14636	2.14636	Apach_MESQ	1	800
801	PAid	Farm and Ranch Lands Protection Program (FRPP), Moffat, Colorado	5751	0.776155	2.54329	6.2457	2.58567	5.2092	1.65728	1.65728	Apach_MESQ	1	801
802	PAid	Farm and Ranch Lands Protection Program (FRPP), Montezuma, Colorado	5752	0.979496	3.02137	6.73528	3.96715	5.28174	0.990026	0.990026	Apach_MESQ	1	802
803	PAid	Farm and Ranch Lands Protection Program (FRPP), Mora, New Mexico	5753	6.15786	28.2464	43.8024	41.9536	44.7712	34.4569	34.4569	Apach_MESQ	1	803
804	PAid	Farm and Ranch Lands Protection Program (FRPP), Rio Blanco, Colorado	5757	1.31278	1.76655	7.15387	2.23536	7.45674	1.37802	1.37802	Apach_MESQ	1	804
805	PAid	Farm and Ranch Lands Protection Program (FRPP), Routt, Colorado	5759	5.14222	4.0656	9.74052	3.72314	9.76829	4.23682	4.23682	Apach_MESQ	1	805
806	PAid	Farm and Ranch Lands Protection Program (FRPP), Teller, Colorado	5765	0.400018	0.708453	0.868219	0.416847	1.40288	0.379017	0.379017	Apach_MESQ	1	806
807	PAid	Farm and Ranch Lands Protection Program (FRPP), Weld, Colorado	5770	5.12948	8.66782	15.4399	10.9457	20.2354	7.83359	7.83359	Apach_MESQ	1	807
808	PAid	Farmers Home	5780	2.25909	9.28462	7.17015	6.71877	6.81035	7.20899	7.20899	Apach_MESQ	1	808
809	PAid	Farmington Roadless Area	5787	2.77497	3.60692	5.33926	3.8966	5.55703	2.60137	2.60137	Apach_MESQ	1	809
810	PAid	Farnum Roadless Area	5792	0.416899	0.379017	0.575057	0.379017	0.46734	0.379017	0.379017	Apach_MESQ	1	810
811	PAid	Faulkner Roadless Area	5804	0.633062	1.60448	2.0881	1.67672	2.73541	0.617245	0.617245	Apach_MESQ	1	811
812	PAid	Ferganchick, T.	5832	0.379017	1.59576	4.63647	2.23927	4.50846	1.77166	1.77166	Apach_MESQ	1	812
813	PAid	Ferguson Roadless Area	5835	1.02464	0.422929	2.17669	0.379017	2.44709	0.379017	0.379017	Apach_MESQ	1	813
814	PAid	Fernley Wildlife Management Area	5838	6.65382	6.04773	6.66455	7.18158	7.23393	5.29462	5.29462	Apach_MESQ	1	814
815	PAid	Fick A&R	5845	1.34188	0.572072	3.29511	0.538086	2.46811	0.716143	0.716143	Apach_MESQ	1	815
816	PAid	Fiddler Butte Wilderness Study Area	5849	31.829	44.4623	49.8071	39.9957	47.2531	53.3752	53.3752	Apach_MESQ	1	816
817	PAid	Fiftymile Mountain Wilderness Study Area	5866	37.4265	93.3219	108.861	85.3925	106.454	90.0925	90.0925	Apach_MESQ	1	817
818	PAid	Filener	5867	0.854884	0.646182	2.9584	0.716143	2.87907	0.637446	0.637446	Apach_MESQ	1	818
819	PAid	Fillmore Ranch 1	5870	2.72785	5.60565	5.36422	7.44927	7.3373	5.17194	5.17194	Apach_MESQ	1	819
820	PAid	Fillmore Ranch 2	5871	11.5342	26.5802	23.4876	30.4837	27.8611	18.5618	18.5618	Apach_MESQ	1	820
821	PAid	Fish Creek Canyon Wilderness Study Area	5908	12.4607	29.2131	45.2451	25.0441	30.0427	30.0966	30.0966	Apach_MESQ	1	821
822	PAid	Fish Creek Roadless Area	5909	0.379017	0.379017	0.379017	0.379017	0.401862	0.379017	0.379017	Apach_MESQ	1	822
823	PAid	Fish Lake C Roadless Area	5912	1.3296	0.758034	5.95154	0.758034	5.42745	0.837289	0.837289	Apach_MESQ	1	823
824	PAid	Fish Springs National Wildlife Refuge	5914	15.0734	12.8887	18.4495	16.2035	16.5642	14.0048	14.0048	Apach_MESQ	1	824
825	PAid	Fish Springs Wilderness Study Area	5916	14.4671	23.3852	31.4715	24.8759	34.1216	22.6685	22.6685	Apach_MESQ	1	825
826	PAid	Fishhooks Wilderness Area	5926	11.4808	18.5943	14.4226	20.2727	15.0985	18.9837	18.9837	Apach_MESQ	1	826
827	PAid	Fishlake Mountain Roadless Area	5927	1.64647	1.70095	1.57747	1.51607	1.51607	1.68281	1.68281	Apach_MESQ	1	827
828	PAid	Fishlake National Forest	5928	286.233	315.758	732.862	331.426	772.878	272.66	272.66	Apach_MESQ	1	828
829	PAid	Flagler	5947	4.16281	6.34678	18.8246	8.11525	15.7054	10.1182	10.1182	Apach_MESQ	1	829
830	PAid	Flap	5960	5.89524	9.64273	11.6741	8.24676	9.50108	8.72805	8.72805	Apach_MESQ	1	830
831	PAid	Flat Tops Wilderness	5969	25.6503	18.5718	20.7759	18.707	21.5513	21.2089	21.2089	Apach_MESQ	1	831
832	PAid	Flatirons Roadless Area	5974	0.710241	0.379017	0.600546	0.379017	2.24113	0.379017	0.379017	Apach_MESQ	1	832
833	PAid	Flatirons Vista	5975	0.379017	1.11581	5.4272	2.27175	5.03532	1.14645	1.14645	Apach_MESQ	1	833
834	PAid	Flattops/Elk Park Roadless Area	5979	12.7615	4.92722	7.96603	4.92722	5.80181	5.20091	5.20091	Apach_MESQ	1	834
835	PAid	Florida Mountains Area of Critical Environmental Concern	5998	6.74924	14.8373	9.67984	14.64	10.0896	18.7725	18.7725	Apach_MESQ	1	835
836	PAid	Florida Mountains Wilderness Study Area	5999	8.22568	9.77095	4.28203	9.91873	4.29953	9.82676	9.82676	Apach_MESQ	1	836
837	PAid	Florissant Fossil Beds National Monument	6001	0.758034	0.779226	1.23573	0.758034	3.91547	0.809114	0.809114	Apach_MESQ	1	837
838	PAid	Floy Canyon Wilderness Study Area	6005	15.9095	47.354	77.1612	45.2784	66.4598	47.2769	47.2769	Apach_MESQ	1	838
839	PAid	Floyd Lamb State Park	6007	1.29721	0.410074	0.518885	0.379017	0.518885	0.42082	0.42082	Apach_MESQ	1	839
840	PAid	Flume Canyon Wilderness Study Area	6008	10.4729	32.5768	58.5415	32.1318	49.8346	27.7011	27.7011	Apach_MESQ	1	840
841	PAid	Flying Diamond SHA	6010	2.06989	1.62594	3.73102	1.46017	4.40539	2.57983	2.57983	Apach_MESQ	1	841
842	PAid	Focus Ranch	6018	0.716143	0.716143	2.90468	0.949435	2.90468	0.716143	0.716143	Apach_MESQ	1	842
843	PAid	Foothills Water Treatmnt Plant	6043	0.585941	1.92127	4.88642	3.77982	7.15122	2.24046	2.24046	Apach_MESQ	1	843
844	PAid	Ford Bridge	6052	2.56305	3.45642	6.27393	3.47133	6.91927	3.58436	3.58436	Apach_MESQ	1	844
845	PAid	Fort Apache	6079	346.568	1895.71	3311.09	2259.17	3337.02	1560.74	1560.74	Apach_MESQ	1	845
846	PAid	Fort Bayard Administrative Site Military Reserve	6080	0.930928	9.33923	18.3794	14.3515	17.9563	9.93357	9.93357	Apach_MESQ	1	846
847	PAid	Fort Bliss	6081	1040.48	1824.49	1262.95	1465.95	1605.21	2118.14	2118.14	Apach_MESQ	1	847
848	PAid	Fort Carson	6085	24.6887	164.373	251.282	202.406	265.339	166.964	166.964	Apach_MESQ	1	848
849	PAid	Fort Huachuca	6095	182.357	121.41	112.514	121.781	104.818	120.308	120.308	Apach_MESQ	1	849
850	PAid	Fort McDermitt	6101	17.2324	15.5407	20.8898	13.1481	20.3958	13.218	13.218	Apach_MESQ	1	850
851	PAid	Fort McDowell Yavapai Nation	6102	6.38809	32.3247	18.355	15.7078	21.164	21.8577	21.8577	Apach_MESQ	1	851
852	PAid	Fort Mojave	6103	3.79017	3.89945	4.26216	3.79017	4.07761	3.79017	3.79017	Apach_MESQ	1	852
853	PAid	Fort Stanton - Snowy River National Conservation Area	6109	3.41115	78.6212	83.7704	84.5696	84.4884	80.7478	80.7478	Apach_MESQ	1	853
854	PAid	Fort Wingate Depot Activity	6115	1.76702	4.61551	25.2095	6.03345	26.6466	4.47077	4.47077	Apach_MESQ	1	854
855	PAid	Fort Yuma	6116	0.758034	0.758034	0.758034	0.758034	0.758034	0.758034	0.758034	Apach_MESQ	1	855
856	PAid	Fortification Range Wilderness Area	6118	3.20665	11.4175	14.3595	13.0347	16.7473	6.02935	6.02935	Apach_MESQ	1	856
857	PAid	Fossil Creek Wetlands	6127	2.60568	2.91716	5.08887	4.29865	5.86619	2.39365	2.39365	Apach_MESQ	1	857
858	PAid	Fossil Ridge Recreation Management Area	6130	5.81621	4.84597	5.27265	5.10082	4.78696	5.57348	5.57348	Apach_MESQ	1	858
859	PAid	Fossil Ridge Wilderness	6131	4.78297	3.14593	3.87091	3.28082	3.00994	4.6875	4.6875	Apach_MESQ	1	859
860	PAid	Fountain Creek	6142	0.506056	3.8301	7.19793	6.98642	7.31439	5.96231	5.96231	Apach_MESQ	1	860
861	PAid	Fountain Green CE (with Hilltop)	6145	1.36217	2.232	4.17062	2.1573	4.77937	2.71983	2.71983	Apach_MESQ	1	861
862	PAid	Fountain Green State Wildlife Area	6148	3.3506	6.06567	12.7956	7.61073	14.3869	6.98471	6.98471	Apach_MESQ	1	862
863	PAid	Four Mile Roadless Area	6166	0.962883	1.32977	6.82117	2.9723	7.07955	0.852792	0.852792	Apach_MESQ	1	863
864	PAid	Four Peaks Wilderness	6168	53.9397	42.0341	40.3021	48.53	45.9195	50.4814	50.4814	Apach_MESQ	1	864
865	PAid	Fourmile Hill Roadless Area	6172	1.63036	4.11224	7.72388	4.09017	7.89262	3.29083	3.29083	Apach_MESQ	1	865
866	PAid	Fourth Of July Spr Roadless Area	6177	0.971683	2.49494	3.47134	2.62459	4.16845	2.7089	2.7089	Apach_MESQ	1	866
867	PAid	Fox Mountain Roadless Area	6195	0.564106	0.379017	0.379017	0.408956	0.379017	0.379017	0.379017	Apach_MESQ	1	867
868	PAid	Fox Ranch Preserve	6199	2.65445	3.46362	7.03054	3.67094	8.23524	3.72587	3.72587	Apach_MESQ	1	868
869	PAid	Fox Range Wilderness Study Area	6200	40.6892	42.25	60.1732	33.2953	51.3033	40.5846	40.5846	Apach_MESQ	1	869
870	PAid	Fox Run Regional Park	6204	0.379017	0.505992	2.9983	0.524824	4.45093	0.379017	0.379017	Apach_MESQ	1	870
871	PAid	Frances Mesa Area of Critical Environmental Concern	6219	1.47544	15.8098	20.3368	9.87965	18.2529	9.00393	9.00393	Apach_MESQ	1	871
872	PAid	Frank Kennicott Ranch (Lower)	6237	0.379017	0.379017	3.16319	0.379017	3.16353	0.379017	0.379017	Apach_MESQ	1	872
873	PAid	Frank State Wildlife Area	6241	2.9082	3.00124	7.07897	3.98573	5.77568	3.04531	3.04531	Apach_MESQ	1	873
874	PAid	Franklin Lake Wildlife Management Area	6248	3.63397	4.20488	6.10539	3.78195	7.32261	4.36348	4.36348	Apach_MESQ	1	874
875	PAid	Fred Enke Golf Course	6262	1.17714	2.42345	4.16416	3.07823	3.43798	2.62607	2.62607	Apach_MESQ	1	875
876	PAid	Fremont Gorge Wilderness Study Area	6280	0.379017	1.62624	3.93676	2.41966	3.23158	1.78053	1.78053	Apach_MESQ	1	876
877	PAid	French Spring-Happy Canyon Wilderness Study Area	6288	11.5214	17.7393	22.9155	15.4811	20.5836	19.2742	19.2742	Apach_MESQ	1	877
878	PAid	Frisco Box Roadless Area	6302	2.61813	9.19893	32.8955	12.827	32.0554	7.42086	7.42086	Apach_MESQ	1	878
879	PAid	Fritsche Roadless Area	6304	1.91575	27.4209	28.7383	28.2713	28.4511	22.8521	22.8521	Apach_MESQ	1	879
880	PAid	Frost Ranch East	6316	2.67855	6.54988	6.65806	6.50987	7.40488	6.17934	6.17934	Apach_MESQ	1	880
881	PAid	Froze Creek	6317	0.379017	0.379017	3.03512	0.390004	3.06944	0.379017	0.379017	Apach_MESQ	1	881
882	PAid	Ft. Bayard Mil. Res. Other	6328	1.24284	15.1544	18.0374	18.3665	17.6797	16.0884	16.0884	Apach_MESQ	1	882
883	PAid	G5Home Ranch	6366	1.00079	0.881386	1.08018	0.876196	1.08018	0.667391	0.667391	Apach_MESQ	1	883
884	PAid	Gabbs Valley Range Wilderness Study Area	6367	17.7876	35.2437	41.2099	35.8974	39.8464	29.8749	29.8749	Apach_MESQ	1	884
885	PAid	Galinat	6387	1.96341	2.46128	4.23996	2.11052	3.43734	3.11822	3.11822	Apach_MESQ	1	885
886	PAid	Galisteo Reservoir	6390	2.07654	4.98719	5.78074	4.58339	6.54967	5.39318	5.39318	Apach_MESQ	1	886
887	PAid	Gallinas Roadless Area	6398	0.379017	0.379017	0.379017	0.379017	0.379017	0.379017	0.379017	Apach_MESQ	1	887
888	PAid	Gallinas Wells	6399	3.92685	16.5026	13.9549	15.1669	13.8453	12.9621	12.9621	Apach_MESQ	1	888
889	PAid	Gambel Oak	6407	2.04772	1.66696	2.80273	1.69876	2.66355	2.0616	2.0616	Apach_MESQ	1	889
890	PAid	Garfield Creek	6430	4.81233	5.08041	12.5047	5.35394	11.7838	3.59421	3.59421	Apach_MESQ	1	890
891	PAid	Gates	6452	0.716143	0.716143	2.70007	0.716143	2.90468	0.379017	0.379017	Apach_MESQ	1	891
892	PAid	Gene C Reid Park	6477	1.15342	2.50905	2.97786	2.2774	2.50123	3.44989	3.44989	Apach_MESQ	1	892
893	PAid	Genesee Park	6488	0.379017	0.379017	2.39087	0.379017	4.65358	0.391288	0.391288	Apach_MESQ	1	893
894	PAid	Gentry Mountain Roadless Area	6494	0.481811	0.388471	0.712146	0.381733	1.83534	0.379017	0.379017	Apach_MESQ	1	894
895	PAid	Georges Canyon Roadless Area	6503	9.99477	18.4323	55.2246	35.2183	61.3113	12.9715	12.9715	Apach_MESQ	1	895
896	PAid	Gibraltar Mountain Wilderness Area	6527	1.89509	1.89509	2.05751	1.89509	1.94293	1.89509	1.89509	Apach_MESQ	1	896
897	PAid	Gila Box Riparian National Conservation Area	6534	15.5906	14.275	11.2523	14.0659	11.7867	15.9633	15.9633	Apach_MESQ	1	897
898	PAid	Gila Box Roadless Area	6535	13.7544	28.0696	28.6337	28.6813	28.9792	27.5114	27.5114	Apach_MESQ	1	898
899	PAid	Gila National Forest	6540	517.473	1782.7	4027.66	2287.95	4047.78	1679.89	1679.89	Apach_MESQ	1	899
900	PAid	Gila River	6541	57.4818	80.0645	56.0136	48.9871	45.9868	47.6544	47.6544	Apach_MESQ	1	900
901	PAid	Gila River Terraces & Lower Gila Historic Trails Area of Critical Environmental Concern	6544	12.5076	15.9343	15.4137	12.5076	12.5076	12.5076	12.5076	Apach_MESQ	1	901
902	PAid	Glen Canyon National Recreation Area	6584	836.944	916.081	933.693	812.598	863.934	987.766	987.766	Apach_MESQ	1	902
903	PAid	Glendale Farm	6596	0.380287	1.8434	5.68146	2.86109	6.64741	2.86653	2.86653	Apach_MESQ	1	903
904	PAid	Glenn	6608	8.66196	3.43571	4.45787	3.24903	4.32167	4.54791	4.54791	Apach_MESQ	1	904
905	PAid	Gold Butte National Monument	6641	101.421	140.504	146.788	127.904	127.457	124.219	124.219	Apach_MESQ	1	905
906	PAid	Gold Butte Part A Area of Critical Environmental Concern	6642	18.0358	12.8691	13.1953	10.728	9.29904	11.6642	11.6642	Apach_MESQ	1	906
907	PAid	Golden Bair Ranch 2	6659	0.863853	0.863853	1.68386	0.863853	1.78442	0.575941	0.575941	Apach_MESQ	1	907
908	PAid	Golden Gate Canyon	6666	1.89509	1.89509	4.47937	1.89509	4.27357	1.89509	1.89509	Apach_MESQ	1	908
909	PAid	Golden Marmot (aka Antelope Canyon) - Laramie Foothills / Cache la Poudre - Big Thompson Legacy (L-9	6677	0.379017	2.41503	3.4516	2.55441	3.9617	0.631402	0.631402	Apach_MESQ	1	909
910	PAid	Golden Spike National Historic Site	6684	2.60511	3.25986	4.52242	3.54966	3.92359	2.75774	2.75774	Apach_MESQ	1	910
911	PAid	Goldfield Roadless Area	6688	17.0161	24.4325	17.1765	20.0573	20.1107	19.4893	19.4893	Apach_MESQ	1	911
912	PAid	Gordon Creek State Wildlife Area	6716	1.64533	4.0559	10.7633	4.26719	8.7956	1.6213	1.6213	Apach_MESQ	1	912
913	PAid	Goshen Warm Springs State Wildlife Area	6719	3.10996	2.86699	4.43428	2.84656	3.31434	2.61878	2.61878	Apach_MESQ	1	913
914	PAid	Goshute	6720	20.9352	51.6363	70.071	50.3828	70.9588	40.5247	40.5247	Apach_MESQ	1	914
915	PAid	Goshute Canyon Wilderness Area	6721	6.30528	15.0106	23.3968	16.0078	24.2451	16.6147	16.6147	Apach_MESQ	1	915
916	PAid	Goshute Peak Wilderness Study Area	6723	9.06559	28.593	34.6779	30.7232	35.2037	24.8113	24.8113	Apach_MESQ	1	916
917	PAid	Gothic Roadless Area	6729	0.932734	0.762905	0.931712	0.860224	0.762905	0.762905	0.762905	Apach_MESQ	1	917
918	PAid	Government Peak Wilderness Area	6732	0.751193	0.940637	2.91826	2.44012	3.17672	0.735029	0.735029	Apach_MESQ	1	918
919	PAid	Graham Park Roadless Area	6752	0.668373	0.485218	0.524251	0.438642	0.485218	0.524251	0.524251	Apach_MESQ	1	919
920	PAid	Granada	6753	8.07986	15.3684	18.1331	18.0338	15.2787	19.1145	19.1145	Apach_MESQ	1	920
921	PAid	Granby Ranch CE SHA	6757	0.687588	0.979496	1.0363	0.979496	1.2069	0.979496	0.979496	Apach_MESQ	1	921
922	PAid	Grand Canyon-Parashant National Monument	6761	457.081	1275.1	1308.69	1360.1	1395	806.694	806.694	Apach_MESQ	1	922
923	PAid	Grand Canyon National Park	6762	603.431	1069.8	1132.76	1178.08	1260.27	876.229	876.229	Apach_MESQ	1	923
924	PAid	Grand Canyon Preserve National Game Refuge	6764	117.968	311.019	590.53	289.074	580.999	211.286	211.286	Apach_MESQ	1	924
925	PAid	Grand Gulch Instant Study Area Complex	6768	41.8228	88.5149	101.582	70.8383	86.0414	95.3018	95.3018	Apach_MESQ	1	925
926	PAid	Grand Hogback Area of Critical Environmental Concern	6769	0.979496	1.55732	4.80102	1.9175	5.32097	0.704321	0.704321	Apach_MESQ	1	926
927	PAid	Grand Mesa National Forest	6773	79.924	42.6098	115.534	47.3968	114.179	42.276	42.276	Apach_MESQ	1	927
928	PAid	Grand Staircase-Escalante National Monument - Escalante Canyons Unit	6777	73.2521	189.478	213.719	163.124	209.592	186.412	186.412	Apach_MESQ	1	928
929	PAid	Grand Staircase-Escalante National Monument - Grand Staircase Unit	6778	48.6723	163.295	324.819	166.489	312.964	122.03	122.03	Apach_MESQ	1	929
930	PAid	Grand Staircase-Escalante National Monument - Kaiparowits Unit	6779	65.0098	248.611	335.824	221.898	303.172	220.654	220.654	Apach_MESQ	1	930
931	PAid	Grand View Ranch II	6787	0.979496	0.873461	4.10468	1.41609	4.35999	0.644474	0.644474	Apach_MESQ	1	931
932	PAid	Grange	6800	0.485368	2.54319	5.93628	2.94653	7.05716	2.61479	2.61479	Apach_MESQ	1	932
933	PAid	Granite Basin Roadless Area	6812	2.8062	1.91982	2.65348	2.67103	2.28293	2.67178	2.67178	Apach_MESQ	1	933
934	PAid	Granite Mountain Wilderness (Az)	6815	2.14984	19.7314	28.324	25.5622	29.9688	17.771	17.771	Apach_MESQ	1	934
935	PAid	Grant - Irwin Roadless Area	6825	0.721137	2.89696	3.61739	2.89105	4.20675	2.55059	2.55059	Apach_MESQ	1	935
936	PAid	Grant - Wiregrass Roadless Area	6832	1.01342	1.55027	2.74	2.52139	2.46721	0.526712	0.526712	Apach_MESQ	1	936
937	PAid	Grant Range Wilderness	6841	6.34897	8.36699	21.4159	12.2225	23.4132	4.60022	4.60022	Apach_MESQ	1	937
938	PAid	Grantsville Roadless Area	6843	0.975789	0.619462	1.90285	1.04983	1.90488	0.69585	0.69585	Apach_MESQ	1	938
939	PAid	Grape Creek Area of Critical Environmental Concern	6846	1.68017	1.96829	12.0732	2.0291	13.1251	1.91149	1.91149	Apach_MESQ	1	939
940	PAid	Grape Creek Segment 1	6847	0.379017	0.379017	2.80979	0.379017	3.08655	0.379017	0.379017	Apach_MESQ	1	940
941	PAid	Grapevine Mountains Wilderness Study Area	6851	31.8755	37.8384	40.6269	37.7992	32.6384	34.4052	34.4052	Apach_MESQ	1	941
942	PAid	Grassland Reserve Program (GRP), Bent, Colorado	6856	10.1213	29.8942	20.7974	30.7548	22.216	26.9159	26.9159	Apach_MESQ	1	942
943	PAid	Grassland Reserve Program (GRP), Box Elder, Utah	6857	5.88466	9.61567	13.745	9.14066	12.3448	7.37297	7.37297	Apach_MESQ	1	943
944	PAid	Grassland Reserve Program (GRP), Catron, New Mexico	6858	0.379017	4.41764	9.02838	6.41002	9.48528	3.88208	3.88208	Apach_MESQ	1	944
945	PAid	Grassland Reserve Program (GRP), Cochise, Arizona	6859	7.23672	10.017	8.20766	9.38583	9.75416	9.94598	9.94598	Apach_MESQ	1	945
946	PAid	Grassland Reserve Program (GRP), Custer, Colorado	6861	0.379017	0.379017	0.672994	0.379017	1.15679	0.379017	0.379017	Apach_MESQ	1	946
947	PAid	Grassland Reserve Program (GRP), Duchesne, Utah	6862	0.55857	0.961037	3.07743	2.20207	2.96315	0.488591	0.488591	Apach_MESQ	1	947
948	PAid	Grassland Reserve Program (GRP), Guadalupe, New Mexico	6863	2.10921	18.885	14.7589	19.3167	16.0903	13.4441	13.4441	Apach_MESQ	1	948
949	PAid	Grassland Reserve Program (GRP), Las Animas, Colorado	6865	2.46213	7.05801	6.3797	6.24298	6.48697	3.39381	3.39381	Apach_MESQ	1	949
950	PAid	Grassland Reserve Program (GRP), Lyon, Nevada	6866	1.84227	4.91815	7.19814	3.52475	8.57471	4.76661	4.76661	Apach_MESQ	1	950
951	PAid	Grassland Reserve Program (GRP), Moffat, Colorado	6867	0.475764	0.653438	2.83698	1.12761	3.23769	0.764449	0.764449	Apach_MESQ	1	951
952	PAid	Grassland Reserve Program (GRP), New Mexico	6868	0.379017	3.34226	6.61239	2.8241	8.33423	2.44135	2.44135	Apach_MESQ	1	952
953	PAid	Grassland Reserve Program (GRP), Otero, Colorado	6869	10.7892	25.6339	22.0533	25.7783	21.1606	21.0045	21.0045	Apach_MESQ	1	953
954	PAid	Grassland Reserve Program (GRP), Rio Blanco, Colorado	6871	0.979496	0.950951	2.8866	0.979496	3.22923	0.739349	0.739349	Apach_MESQ	1	954
955	PAid	Grassland Reserve Program (GRP), Roosevelt, New Mexico	6873	21.2955	80.5336	65.6935	68.3594	62.879	65.3611	65.3611	Apach_MESQ	1	955
956	PAid	Grassland Reserve Program (GRP), Yuma, Colorado	6877	13.2284	17.3232	34.6056	18.5105	40.8672	18.5174	18.5174	Apach_MESQ	1	956
957	PAid	Gravel Lakes Fishing Facility	6886	2.10465	3.26773	5.41185	4.48632	7.35061	3.02122	3.02122	Apach_MESQ	1	957
958	PAid	Gray Peak Wilderness Study Area	6890	3.08762	9.22288	8.12018	9.49418	8.18448	9.46133	9.46133	Apach_MESQ	1	958
959	PAid	Gray Ranch Megasite Easement	6893	262.145	596.675	582.097	570.371	500.703	560.279	560.279	Apach_MESQ	1	959
960	PAid	Grazing Exclusion Area Area of Critical Environmental Concern	6897	8.07273	7.1775	7.12191	8.45356	7.02457	6.91031	6.91031	Apach_MESQ	1	960
961	PAid	Greasewood	6898	0.379017	0.379017	3.03556	0.379017	3.45887	0.379017	0.379017	Apach_MESQ	1	961
962	PAid	Greasewood Lake	6899	4.7916	11.578	16.2383	9.95431	15.4379	9.42201	9.42201	Apach_MESQ	1	962
963	PAid	Great Basin Experimental Forest	6902	2.66134	3.07916	5.34249	3.40799	5.09144	3.30838	3.30838	Apach_MESQ	1	963
964	PAid	Great Basin National Park	6903	9.8601	8.83605	34.2488	14.9044	32.071	9.21205	9.21205	Apach_MESQ	1	964
965	PAid	Great Divide	6904	0.379017	0.379017	2.93308	0.388754	3.93787	0.379017	0.379017	Apach_MESQ	1	965
966	PAid	Great Lawn Park	6906	0.567284	3.44123	7.39059	3.36606	7.23745	3.46598	3.46598	Apach_MESQ	1	966
967	PAid	Great Salt Lake	6910	910.353	1032.28	1232.36	1065.2	1149.34	1018.87	1018.87	Apach_MESQ	1	967
968	PAid	Great Sand Dunes National Park	6912	11.5361	21.9334	71.116	45.2956	77.3721	41.3957	41.3957	Apach_MESQ	1	968
969	PAid	Great Sand Dunes National Preserve	6913	3.54852	3.44597	4.48927	3.41115	4.4458	3.4332	3.4332	Apach_MESQ	1	969
970	PAid	Greater Pawnee Easement	6917	2.12272	2.57938	6.97394	2.75491	6.75476	2.43272	2.43272	Apach_MESQ	1	970
971	PAid	Greeley Youth	6922	3.16353	3.48974	6.58105	4.44529	7.35151	3.25712	3.25712	Apach_MESQ	1	971
972	PAid	Green Mountain Roadless Area	6947	0.758034	0.788679	1.61873	0.758034	3.22524	0.834044	0.834044	Apach_MESQ	1	972
973	PAid	Green Mtn.	6948	0.758603	2.00142	8.1215	2.50409	8.74456	1.35853	1.35853	Apach_MESQ	1	973
974	PAid	Green Ridge -East Roadless Area	6950	2.57699	1.91954	2.07038	1.91954	1.89509	2.20177	2.20177	Apach_MESQ	1	974
975	PAid	Green Ridge -West Roadless Area	6951	0.469665	0.464913	0.379017	0.464913	0.379017	0.429041	0.429041	Apach_MESQ	1	975
976	PAid	Green River	6952	2.26894	2.47699	3.07693	2.62143	3.16353	2.55434	2.55434	Apach_MESQ	1	976
977	PAid	Green River Test Complex UT	6954	2.20168	2.40108	2.9227	2.92685	3.71409	2.59733	2.59733	Apach_MESQ	1	977
978	PAid	Greenhorn Mountain Wilderness	6974	1.55938	1.68564	2.56071	1.63644	2.76124	1.55192	1.55192	Apach_MESQ	1	978
979	PAid	Greenhorn Mountain: Graneros Creek To Section 10 Roadless Area	6977	0.454767	0.379017	2.17799	0.48829	2.75541	0.379017	0.379017	Apach_MESQ	1	979
980	PAid	Greenhorn Mountain: Little Saint Charles Creek To Greenhorn Creek Roadless Area	6978	0.379017	0.379017	1.01443	0.382697	1.09569	0.379017	0.379017	Apach_MESQ	1	980
981	PAid	Greenland Ranch	6981	2.83392	7.26254	36.7767	12.4485	34.8755	3.51568	3.51568	Apach_MESQ	1	981
982	PAid	Grett Land Co. LLP	7005	0.904279	2.71672	4.08006	1.86394	2.74645	3.23677	3.23677	Apach_MESQ	1	982
983	PAid	Grief Hill Roadless Area	7008	24.7061	29.6032	17.4214	24.7	17.4156	28.685	28.685	Apach_MESQ	1	983
984	PAid	Grizzly Creek Roadless Area	7021	1.41943	1.07568	3.49434	1.3013	3.16284	1.11646	1.11646	Apach_MESQ	1	984
985	PAid	Grizzly Helena Roadless Area	7022	0.786228	0.399928	0.506689	0.399928	0.379017	0.422764	0.422764	Apach_MESQ	1	985
986	PAid	Gross	7030	0.379017	0.379017	2.5698	0.379017	3.02141	0.379017	0.379017	Apach_MESQ	1	986
987	PAid	Grulla National Wildlife Refuge	7041	4.65348	7.05872	7.92091	8.23346	7.21816	5.34458	5.34458	Apach_MESQ	1	987
988	PAid	Guadalupe Cave Protection Area (Administrative)	7047	16.7206	37.6061	50.133	46.0482	66.2059	36.8251	36.8251	Apach_MESQ	1	988
989	PAid	Guaje Canyon Roadless Area	7053	0.379017	0.452347	0.683564	0.379017	0.785136	0.414402	0.414402	Apach_MESQ	1	989
990	PAid	Guillermo Ranch	7065	0.758034	4.3823	12.3711	5.25113	12.3077	4.47245	4.47245	Apach_MESQ	1	990
991	PAid	Guiterrez Canyon	7067	0.379017	1.8367	7.19549	2.65024	7.04168	2.37823	2.37823	Apach_MESQ	1	991
992	PAid	Gunbarrel Roadless Area	7074	0.379017	0.488647	2.88079	0.540844	3.28009	0.715146	0.715146	Apach_MESQ	1	992
993	PAid	Gunnison Easement	7084	2.08535	1.95899	1.95899	1.95899	1.96027	1.95899	1.95899	Apach_MESQ	1	993
994	PAid	Gunnison Gorge National Conservation Area	7085	17.1617	47.4898	63.4944	47.7184	67.2578	45.5508	45.5508	Apach_MESQ	1	994
995	PAid	Gunnison National Forest	7089	324.564	258.503	331.745	256.866	327.436	289.04	289.04	Apach_MESQ	1	995
996	PAid	Gunnison Sage-Grouse Important Bird Area Area of Critical Environmental Concern	7097	4.93091	3.60533	22.0441	5.94982	24.489	2.36357	2.36357	Apach_MESQ	1	996
997	PAid	Gunnison Sage Grouse--Adams	7098	0.538014	1.11184	5.40722	2.4083	4.16853	0.523489	0.523489	Apach_MESQ	1	997
998	PAid	Gypsum Creek Roadless Area	7108	1.79969	1.47298	2.00761	1.47298	1.87906	1.78824	1.78824	Apach_MESQ	1	998
999	PAid	Gypsum Valley Area of Critical Environmental Concern	7114	0.379017	3.16233	5.59484	2.82291	6.09764	2.92163	2.92163	Apach_MESQ	1	999
1000	PAid	Hackberry Roadless Area	7128	10.7672	8.01648	6.95061	7.0208	8.64467	6.5503	6.5503	Apach_MESQ	1	1000
1001	PAid	Hall Ranch	7151	0.758738	3.49332	8.30644	3.92685	11.7179	2.68249	2.68249	Apach_MESQ	1	1001
1002	PAid	Hammond - Notch Canyon Roadless Area	7176	0.711371	1.10554	6.38456	2.45135	3.55678	0.379017	0.379017	Apach_MESQ	1	1002
1003	PAid	Handies Peak Wilderness Study Area	7193	1.53568	1.13807	1.14355	1.13705	1.13951	1.39874	1.39874	Apach_MESQ	1	1003
1004	PAid	Harcuvar Mountains Wilderness Area	7212	30.5771	16.8877	15.2704	16.514	20.5162	11.863	11.863	Apach_MESQ	1	1004
1005	PAid	Hardscrabble Roadless Area	7216	1.46211	1.04187	1.52593	1.04187	1.75728	1.35104	1.35104	Apach_MESQ	1	1005
1006	PAid	Harmer Property	7226	0.710415	3.66607	5.36652	4.49246	5.35694	2.83331	2.83331	Apach_MESQ	1	1006
1007	PAid	Harmon Ranch	7229	2.89906	7.36903	5.96634	8.71777	7.12748	6.08381	6.08381	Apach_MESQ	1	1007
1008	PAid	Harold Crane State Wildlife Area	7240	12.334	17.8056	25.725	15.7273	21.1628	14.5092	14.5092	Apach_MESQ	1	1008
1009	PAid	Harper CE	7244	0.379017	1.04195	4.14552	1.84283	4.82483	0.89459	0.89459	Apach_MESQ	1	1009
1010	PAid	Harquahala Area of Critical Environmental Concern	7245	27.0547	26.7311	24.503	21.6701	25.4699	11.4798	11.4798	Apach_MESQ	1	1010
1011	PAid	Harquahala Mountains Wilderness Area	7246	36.8045	22.2993	19.7843	20.2399	22.0315	15.3237	15.3237	Apach_MESQ	1	1011
1012	PAid	Hart	7266	0.379017	0.379017	2.4214	0.379017	2.91716	0.379017	0.379017	Apach_MESQ	1	1012
1013	PAid	Hartsel Springs/Althusen Ranch / South Park Basin Legacy	7290	0.637709	0.712028	1.74904	0.379017	2.56981	0.471716	0.471716	Apach_MESQ	1	1013
1014	PAid	Harvey Gap	7308	0.979496	1.11522	4.07551	1.14649	4.27968	0.571525	0.571525	Apach_MESQ	1	1014
1015	PAid	Hassayampa River Canyon Wilderness Area	7315	37.4514	21.7005	20.7053	21.2091	21.2982	22.7431	22.7431	Apach_MESQ	1	1015
1016	PAid	Havasu National Wildlife Refuge	7334	4.92722	5.30624	5.4092	5.30624	5.30624	5.30624	5.30624	Apach_MESQ	1	1016
1017	PAid	Havasupai	7337	52.1707	232.831	260.715	290.687	300.033	174.262	174.262	Apach_MESQ	1	1017
1018	PAid	Hawthorne Army Depot	7356	72.9202	86.2553	113.247	111.236	109.783	79.8856	79.8856	Apach_MESQ	1	1018
1019	PAid	Hawxhurst Ranch SHA	7360	1.28719	1.50712	8.14003	2.53944	8.62187	0.889825	0.889825	Apach_MESQ	1	1019
1020	PAid	Hay Park Roadless Area	7363	2.87453	2.63443	2.97961	2.63443	2.88002	2.24802	2.24802	Apach_MESQ	1	1020
1021	PAid	Hd Mountains Roadless Area	7387	4.48939	4.61485	17.6948	4.91112	17.6267	4.48888	4.48888	Apach_MESQ	1	1021
1022	PAid	Heil Valley Ranch	7418	0.449345	1.60776	4.717	2.13766	5.12285	1.51591	1.51591	Apach_MESQ	1	1022
1023	PAid	Heliotrope Roadless Area	7428	0.407336	0.379017	0.453244	0.407336	0.379017	0.407336	0.407336	Apach_MESQ	1	1023
1024	PAid	Hells Canyon Wilderness Area	7434	4.24484	10.5102	7.65444	9.43571	9.3304	9.74507	9.74507	Apach_MESQ	1	1024
1025	PAid	Hellsgate Wilderness	7436	14.3961	79.1224	78.9251	79.217	81.5535	75.3781	75.3781	Apach_MESQ	1	1025
1026	PAid	Henefer - Echo State Wildlife Area	7448	12.9484	21.8154	27.1234	21.353	30.6288	19.6394	19.6394	Apach_MESQ	1	1026
1027	PAid	Henry	7453	0.485681	2.29054	6.73872	3.2129	8.744	3.00696	3.00696	Apach_MESQ	1	1027
1028	PAid	Hentzel (Paul A) Park	7458	0.567284	3.70823	7.33422	3.39357	7.04078	2.82401	2.82401	Apach_MESQ	1	1028
1029	PAid	Heritage Park Complex	7485	0.514213	10.3989	9.73533	10.5776	9.82662	9.07188	9.07188	Apach_MESQ	1	1029
1030	PAid	Hermosa Creek Special Management Area	7503	8.49234	5.30624	8.8393	5.30624	12.024	5.54846	5.54846	Apach_MESQ	1	1030
1031	PAid	Hermosa Creek Wilderness	7504	3.04247	2.65312	2.70395	2.65312	3.48848	2.65312	2.65312	Apach_MESQ	1	1031
1032	PAid	Hermosa Roadless Area	7508	6.55806	4.16919	7.49409	4.16919	10.0518	4.68707	4.68707	Apach_MESQ	1	1032
1033	PAid	Herndon Ranch	7512	0.798675	0.437258	0.925165	0.437258	1.3502	0.851714	0.851714	Apach_MESQ	1	1033
1034	PAid	Heron Lake State Park	7516	3.26767	4.14494	16.7879	5.11352	13.6486	3.83318	3.83318	Apach_MESQ	1	1034
1035	PAid	Heron Pond/Heller Open Space	7520	1.79743	3.5772	5.27288	4.79293	7.18776	3.15178	3.15178	Apach_MESQ	1	1035
1036	PAid	Heskett (Bristlecone View Horizon LLC)	7527	0.379017	0.649858	0.649858	0.379017	0.649858	0.379017	0.379017	Apach_MESQ	1	1036
1037	PAid	Hicks Mountain	7540	0.379017	0.379017	0.435127	0.379017	0.618945	0.379017	0.379017	Apach_MESQ	1	1037
1038	PAid	Hicks Mountain Roadless Area	7541	2.98983	5.95747	8.66205	6.24838	7.09919	4.26708	4.26708	Apach_MESQ	1	1038
1039	PAid	Hidden Mesa	7557	0.409822	2.56528	4.73949	3.10297	7.07356	2.74668	2.74668	Apach_MESQ	1	1039
1040	PAid	Hidden Valley Country Club	7567	2.85478	5.15106	9.27831	6.35899	6.71636	4.72612	4.72612	Apach_MESQ	1	1040
1041	PAid	Higbee Canyon	7578	3.52036	9.46944	4.97188	9.52309	6.50432	7.39154	7.39154	Apach_MESQ	1	1041
1042	PAid	High Creek Fen Preserve	7586	0.379017	0.52277	0.379017	0.379017	0.716143	0.379017	0.379017	Apach_MESQ	1	1042
1043	PAid	High Schells Wilderness	7605	12.8414	12.5036	41.4273	14.8191	41.3718	10.5515	10.5515	Apach_MESQ	1	1043
1044	PAid	High Uintas Roadless Area	7608	6.22901	5.41222	6.93967	5.56298	5.87049	5.45171	5.45171	Apach_MESQ	1	1044
1045	PAid	High Uintas Wilderness	7609	12.8255	11.8817	13.52	11.9917	12.0904	11.8771	11.8771	Apach_MESQ	1	1045
1046	PAid	Highland Hills	7620	3.15783	3.84887	6.35102	4.67116	6.8136	3.95757	3.95757	Apach_MESQ	1	1046
1047	PAid	Highland Ridge Wilderness Area	7630	6.38593	9.40078	27.9973	15.4139	31.1593	6.14486	6.14486	Apach_MESQ	1	1047
1048	PAid	Highline Lake	7643	1.88595	2.19054	3.08582	2.03263	4.1877	1.94996	1.94996	Apach_MESQ	1	1048
1049	PAid	Highline Roadless Area	7645	2.2741	2.72813	10.1217	3.60941	10.6593	2.61095	2.61095	Apach_MESQ	1	1049
1050	PAid	Highway 279 Corridor/Shafer Basin/Long Canyon Area of Critical Environmental Concern	7649	8.24123	10.6585	11.6243	8.8992	9.90238	9.79518	9.79518	Apach_MESQ	1	1050
1051	PAid	Hill Air Force Base	7659	7.54091	15.9057	26.9537	19.6376	24.4584	16.898	16.898	Apach_MESQ	1	1051
1052	PAid	Hill Ranch SHA	7662	2.4191	2.34477	6.17986	2.1822	7.4419	2.29133	2.29133	Apach_MESQ	1	1052
1053	PAid	Hilltop CE (with Fountain Green CE)	7684	2.40844	4.63826	7.87808	6.3925	7.15189	5.4728	5.4728	Apach_MESQ	1	1053
1054	PAid	Hixon Canyon State Wildlife Area	7703	2.44392	2.51411	2.4617	1.92971	2.73054	2.5198	2.5198	Apach_MESQ	1	1054
1055	PAid	Hiza, Ed Ranch	7704	5.26773	8.13279	10.2987	13.3796	11.8742	7.30443	7.30443	Apach_MESQ	1	1055
1056	PAid	Hogback Area of Critical Environmental Concern	7742	0.624718	3.15312	3.02433	1.54882	2.78124	3.16794	3.16794	Apach_MESQ	1	1056
1057	PAid	Holbrook	7753	6.75047	15.5933	11.2721	13.7891	12.2984	11.6349	11.6349	Apach_MESQ	1	1057
1058	PAid	Holloman Air Force Base	7768	31.7777	34.0438	36.8891	35.7374	36.3297	51.6917	51.6917	Apach_MESQ	1	1058
1059	PAid	Holy Cross Roadless Area	7784	0.888371	0.758034	0.939641	0.810582	0.940919	0.758034	0.758034	Apach_MESQ	1	1059
1060	PAid	Holy Cross Wilderness	7785	9.82366	9.14737	9.78031	9.09641	9.29607	9.16866	9.16866	Apach_MESQ	1	1060
1061	PAid	Homolovi Ruins State Park	7808	9.55011	13.2209	12.2535	14.2981	12.3204	14.1062	14.1062	Apach_MESQ	1	1061
1062	PAid	Honey Bee Biological Corridor	7810	2.45005	3.98856	5.05403	3.07113	3.8961	3.27846	3.27846	Apach_MESQ	1	1062
1063	PAid	Honor Farm	7817	9.36203	20.6844	20.8355	21.2671	19.998	16.4339	16.4339	Apach_MESQ	1	1063
1064	PAid	Hoosier Ridge Roadless Area	7831	0.379017	0.379017	0.379017	0.379017	0.379017	0.379017	0.379017	Apach_MESQ	1	1064
1065	PAid	Hope Lake Roadless Area	7835	0.397516	0.379017	0.379017	0.379017	0.379017	0.384021	0.384021	Apach_MESQ	1	1065
1066	PAid	Hopi	7837	660.696	1314.72	1214.77	1157.32	1247.68	1223.79	1223.79	Apach_MESQ	1	1066
1067	PAid	Horn Ranch Acquistion and Easement	7848	0.421632	0.405272	2.7502	0.405272	2.81636	0.424602	0.424602	Apach_MESQ	1	1067
1068	PAid	Horse Creek Easement	7851	47.3975	95.2617	108.722	80.1233	105.558	59.0592	59.0592	Apach_MESQ	1	1068
1069	PAid	Horse Creek Farms SHA	7852	17.0318	42.2005	37.6149	39.3077	35.1168	47.7431	47.7431	Apach_MESQ	1	1069
1070	PAid	Horse Gulch - FLC 367	7857	0.979496	1.14843	8.17766	1.68107	5.60444	0.979496	0.979496	Apach_MESQ	1	1070
1071	PAid	Horse Mesa Roadless Area	7859	3.65921	5.1162	4.93322	4.771	4.78657	5.04948	5.04948	Apach_MESQ	1	1071
1072	PAid	Horse Mountain	7860	0.75141	0.75141	1.82752	0.75141	1.8885	0.626289	0.626289	Apach_MESQ	1	1072
1073	PAid	Horse Mountain - Mans Peak Roadless Area	7861	1.6645	1.61855	5.38967	1.6135	6.00073	1.57496	1.57496	Apach_MESQ	1	1073
1074	PAid	Horse Mountain Area of Critical Environmental Concern	7862	0.379017	1.17218	5.64774	2.98653	5.50149	0.748319	0.748319	Apach_MESQ	1	1074
1075	PAid	Horse Springs - Phase I	7865	0.975727	0.920815	7.38203	2.41234	7.81662	0.8351	0.8351	Apach_MESQ	1	1075
1076	PAid	Horse Valley Wilderness Area	7867	2.94156	9.14958	13.689	10.3058	12.7744	10.1823	10.1823	Apach_MESQ	1	1076
1077	PAid	Horseshoe Canyon (North) Wilderness Study Area	7873	1.93762	2.24087	3.52651	2.1162	3.18559	3.43073	3.43073	Apach_MESQ	1	1077
1078	PAid	Horseshoe Canyon (South) Wilderness Study Area	7874	13.5161	26.0401	30.4598	21.5044	30.5209	32.2555	32.2555	Apach_MESQ	1	1078
1079	PAid	Horsetooth Area	7881	2.68672	5.12329	8.60185	6.19136	11.3427	5.14978	5.14978	Apach_MESQ	1	1079
1080	PAid	Hot Sulphur Springs	7907	0.570038	0.913168	1.64924	0.979496	2.53142	0.716143	0.716143	Apach_MESQ	1	1080
1081	PAid	Housetop Mountain Roadless Area	7917	1.17848	3.09501	10.3099	4.73518	11.5558	2.51052	2.51052	Apach_MESQ	1	1081
1082	PAid	Howell	7928	1.0212	0.703543	2.87346	0.703543	2.22656	0.385078	0.385078	Apach_MESQ	1	1082
1083	PAid	Howell Easement	7929	0.979496	0.979496	0.979496	0.979496	0.979496	0.950297	0.950297	Apach_MESQ	1	1083
1084	PAid	Howell Peak Wilderness Study Area	7930	4.86266	8.69397	13.9126	7.38238	12.5995	7.1663	7.1663	Apach_MESQ	1	1084
1085	PAid	Hualapai	7935	436.854	1306.83	1489.85	1446.6	1675.24	881.881	881.881	Apach_MESQ	1	1085
1086	PAid	Hubbell Oxbow	7938	2.34741	2.86619	3.00764	3.91128	2.9496	4.47347	4.47347	Apach_MESQ	1	1086
1087	PAid	Huerfano Uplands	7948	33.2841	65.5372	55.3641	69.4845	70.3298	57.3871	57.3871	Apach_MESQ	1	1087
1088	PAid	Huerfano Uplands Easement	7949	74.3186	147.007	121.454	130.412	123.438	110.687	110.687	Apach_MESQ	1	1088
1089	PAid	Huey Wildlife Area	7950	8.47126	6.35989	6.63017	8.72457	8.42921	7.51772	7.51772	Apach_MESQ	1	1089
1090	PAid	Hughes (Oak Mesa)	7963	1.96063	0.758034	2.89853	0.758034	3.10182	0.758034	0.758034	Apach_MESQ	1	1090
1091	PAid	Hughes C.E. #1	7965	0.973972	0.471818	2.00455	0.471818	2.8517	0.379017	0.379017	Apach_MESQ	1	1091
1092	PAid	Hughes C.E. #2	7966	0.979496	0.515972	1.45259	0.51457	2.90605	0.379017	0.379017	Apach_MESQ	1	1092
1093	PAid	Hugo	7969	2.81597	3.79295	7.9298	3.97381	6.18387	3.5793	3.5793	Apach_MESQ	1	1093
1094	PAid	Humboldt-Toiyabe National Forest	7972	0.801049	0.637326	2.79385	0.486968	2.1839	0.698239	0.698239	Apach_MESQ	1	1094
1095	PAid	Humboldt - Hall Cr Roadless Area	7980	1.09805	2.50091	2.83256	2.47221	2.60397	2.10851	2.10851	Apach_MESQ	1	1095
1096	PAid	Humboldt National Forest	7989	501.19	827.8	1508.97	930.875	1469.83	724.872	724.872	Apach_MESQ	1	1096
1097	PAid	Humbolt Peak Ranch	7990	0.379017	0.379017	0.910647	0.379017	0.911046	0.379017	0.379017	Apach_MESQ	1	1097
1098	PAid	Hummingbird Springs Wilderness Area	7994	4.11827	5.64454	3.51559	4.87194	6.81205	3.09144	3.09144	Apach_MESQ	1	1098
1099	PAid	Humoldt Wildlife Management Area	7995	25.9664	25.7304	29.7001	21.117	22.9962	25.9584	25.9584	Apach_MESQ	1	1099
1100	PAid	Hunter-Fryingpan Wilderness	8010	8.84237	7.22872	8.23669	6.98492	7.45887	7.42712	7.42712	Apach_MESQ	1	1100
1101	PAid	Huntoon Roadless Area	8033	7.5772	18.2077	31.1906	18.2286	37.4698	16.5379	16.5379	Apach_MESQ	1	1101
1102	PAid	Hyland Hills	8063	0.679831	4.61656	6.21884	4.05913	7.72142	3.70158	3.70158	Apach_MESQ	1	1102
1103	PAid	I-70 Scenic Area of Critical Environmental Concern	8076	1.4467	3.43587	3.53676	3.39483	3.7266	3.82008	3.82008	Apach_MESQ	1	1103
1104	PAid	Ibm	8083	0.560811	3.97271	6.36009	3.8525	5.91908	2.55793	2.55793	Apach_MESQ	1	1104
1105	PAid	Ignacio Chavez Wilderness Study Area	8093	3.58333	16.7557	43.1358	18.8796	53.241	16.0014	16.0014	Apach_MESQ	1	1105
1106	PAid	Iles Grove	8095	1.11542	1.24257	2.93676	2.88356	2.96723	1.58037	1.58037	Apach_MESQ	1	1106
1107	PAid	Imel	8098	0.577204	3.90218	6.47811	4.89516	5.78356	2.89716	2.89716	Apach_MESQ	1	1107
1108	PAid	Imperial National Wildlife Refuge	8104	2.65312	3.41115	3.41115	3.41115	3.41115	3.41115	3.41115	Apach_MESQ	1	1108
1109	PAid	Independence Mountain	8119	4.22521	2.86214	5.07225	1.21451	2.41632	1.54921	1.54921	Apach_MESQ	1	1109
1110	PAid	Indian Caves Research Natural Area	8127	2.04665	3.71918	6.80307	4.50518	9.26669	4.55056	4.55056	Apach_MESQ	1	1110
1111	PAid	Indian Creek	8128	1.70096	3.76917	6.46947	3.38467	6.13721	3.87645	3.87645	Apach_MESQ	1	1111
1112	PAid	Indian Lakes Easement	8138	19.7758	55.5034	40.0543	56.141	50.717	39.0333	39.0333	Apach_MESQ	1	1112
1113	PAid	Indian Peaks State Wildlife Area	8142	3.2705	1.96731	11.9825	4.07838	14.4595	1.51607	1.51607	Apach_MESQ	1	1113
1114	PAid	Indian Peaks Wilderness	8143	2.13458	2.33934	2.07482	2.36217	1.89509	1.99652	1.99652	Apach_MESQ	1	1114
1115	PAid	Indian Run	8148	2.09605	2.03404	4.62875	1.76234	6.42954	2.1527	2.1527	Apach_MESQ	1	1115
1116	PAid	Indian Tree	8152	0.654805	4.44996	6.47502	4.28726	7.14822	3.48084	3.48084	Apach_MESQ	1	1116
1117	PAid	Inholding	8165	1.81533	2.58697	3.89894	2.68301	4.031	3.15479	3.15479	Apach_MESQ	1	1117
1118	PAid	Inyo National Forest	8176	28.8186	47.2185	80.3787	52.8378	73.4672	33.2437	33.2437	Apach_MESQ	1	1118
1119	PAid	Ireteba Peaks Wilderness	8185	1.51607	1.57039	1.69006	1.57039	1.57039	1.58456	1.58456	Apach_MESQ	1	1119
1120	PAid	Ireteba Peaks Wilderness Area	8186	0.499872	0.623647	0.595476	0.519425	0.519425	0.62393	0.62393	Apach_MESQ	1	1120
1121	PAid	Iron Spring Roadless Area	8201	6.04781	17.1741	21.746	18.6097	21.709	17.817	17.817	Apach_MESQ	1	1121
1122	PAid	Iron Springs Ranch	8206	1.95899	1.73075	1.99072	1.18449	2.11444	2.07679	2.07679	Apach_MESQ	1	1122
1123	PAid	Ironwood Forest National Monument	8210	126.544	135.825	138.698	109.79	124.974	124.002	124.002	Apach_MESQ	1	1123
1124	PAid	Island Grove Park	8227	3.29323	4.99396	6.63412	5.14501	6.86107	5.25031	5.25031	Apach_MESQ	1	1124
1125	PAid	Isleta	8231	33.1214	217.979	273.131	206.852	288.046	220.692	220.692	Apach_MESQ	1	1125
1126	PAid	Ivanpah Area of Critical Environmental Concern	8237	4.32316	3.00012	3.33002	3.61363	2.77367	2.87671	2.87671	Apach_MESQ	1	1126
1127	PAid	J&S Nieslanik Ranch III	8254	0.979496	0.979496	1.08298	0.979496	1.14155	0.716143	0.716143	Apach_MESQ	1	1127
1128	PAid	JA Ranch	8258	0.758034	1.6862	12.6641	3.92013	10.99	0.961897	0.961897	Apach_MESQ	1	1128
1129	PAid	Jack Canyon Wilderness Study Area	8265	0.379017	1.7792	3.49223	2.33149	3.0533	1.46186	1.46186	Apach_MESQ	1	1129
1130	PAid	Jackson Lake	8289	2.95322	5.42943	7.9901	5.22675	8.5136	4.12078	4.12078	Apach_MESQ	1	1130
1131	PAid	James	8311	0.928272	3.14392	6.20434	5.21832	6.01371	2.39356	2.39356	Apach_MESQ	1	1131
1132	PAid	James M. John	8329	1.53645	2.07401	6.96874	2.01094	6.84185	1.8736	1.8736	Apach_MESQ	1	1132
1133	PAid	James Mark Jones	8333	2.45547	3.26611	3.12609	1.89509	8.3607	1.89509	1.89509	Apach_MESQ	1	1133
1134	PAid	James Peak Wilderness	8337	0.386407	0.453707	0.379017	0.493771	0.379017	0.379017	0.379017	Apach_MESQ	1	1134
1135	PAid	Jarrard	8370	2.21865	2.39983	6.28311	1.92947	4.77573	1.68197	1.68197	Apach_MESQ	1	1135
1136	PAid	Jefferies Canyon Roadless Area	8391	0.379017	2.50254	6.25287	2.75793	6.30577	3.11369	3.11369	Apach_MESQ	1	1136
1137	PAid	Jefferson County Open Space 1	8398	0.379017	0.379017	2.14411	0.379017	3.00829	0.379017	0.379017	Apach_MESQ	1	1137
1138	PAid	Jefferson County Open Space 2	8399	0.379017	0.379017	0.480756	0.379017	0.659185	0.379017	0.379017	Apach_MESQ	1	1138
1139	PAid	Jefferson Roadless Area	8406	1.13705	1.13705	1.13705	1.24327	1.13705	1.13705	1.13705	Apach_MESQ	1	1139
1140	PAid	Jemez	8412	15.9361	121.071	168.882	117.765	173.661	100.831	100.831	Apach_MESQ	1	1140
1141	PAid	Jemez National Recreation Area	8414	4.01808	5.48931	23.8073	5.85228	27.3399	8.34855	8.34855	Apach_MESQ	1	1141
1142	PAid	Jensen	8421	2.94605	3.05231	5.32026	2.08204	8.33755	3.07174	3.07174	Apach_MESQ	1	1142
1143	PAid	Jensen State Wildlife Area	8424	0.763232	1.16776	2.71309	1.16776	3.61837	0.954941	0.954941	Apach_MESQ	1	1143
1144	PAid	Jerry Creek Reservoir State Wildlife Area	8430	1.06526	3.11961	5.24573	3.39081	3.76595	2.52487	2.52487	Apach_MESQ	1	1144
1145	PAid	Jewel-Richins Heritage Preserve	8440	6.12052	5.79888	7.03326	4.70298	7.71237	3.59315	3.59315	Apach_MESQ	1	1145
1146	PAid	Jicarilla Apache Nation	8448	179.625	329.475	989.808	340.947	1043.2	239.778	239.778	Apach_MESQ	1	1146
1147	PAid	Jimbilnan Wilderness	8458	0.758034	0.773488	0.968786	0.770337	0.968627	0.770337	0.770337	Apach_MESQ	1	1147
1148	PAid	Jimmy Camp Creek	8461	0.758034	5.35933	12.391	6.68054	13.1496	3.24346	3.24346	Apach_MESQ	1	1148
1149	PAid	Jimmy Creek	8463	0.379017	0.379017	0.529021	0.379017	0.576052	0.379017	0.379017	Apach_MESQ	1	1149
1150	PAid	Jimmy Dunn Gulch	8464	5.08444	4.14771	10.1033	5.99712	11.8531	5.71722	5.71722	Apach_MESQ	1	1150
1151	PAid	Job Peak Wilderness Study Area	8473	38.2648	51.8717	55.1278	51.9052	64.0054	50.634	50.634	Apach_MESQ	1	1151
1152	PAid	Joe Rocchio Property	8492	9.21388	16.2392	26.4877	16.6084	28.3266	11.9509	11.9509	Apach_MESQ	1	1152
1153	PAid	John Martin	8516	3.52369	9.54065	7.43687	8.63173	8.06957	7.46596	7.46596	Apach_MESQ	1	1153
1154	PAid	John Martin Reservoir	8517	26.5964	57.2695	46.2199	56.7758	47.7203	47.4473	47.4473	Apach_MESQ	1	1154
1155	PAid	John Wesley Powell National Conservation Area	8527	3.04103	6.74573	13.545	7.24483	14.5351	6.64203	6.64203	Apach_MESQ	1	1155
1156	PAid	Johnny Moore Mountain	8530	5.32233	4.61967	12.6225	4.61967	6.17356	5.53941	5.53941	Apach_MESQ	1	1156
1157	PAid	Johnson Basin Roadless Area	8542	1.85194	1.00724	6.39048	2.05874	7.70657	0.888891	0.888891	Apach_MESQ	1	1157
1158	PAid	Johnson/Smith Ranch / South Park Basin Legacy	8556	0.379017	0.401164	0.60331	0.455993	0.582633	0.428647	0.428647	Apach_MESQ	1	1158
1159	PAid	Jordanelle State Park	8590	6.91077	6.71422	10.2413	7.94566	11.8785	5.84144	5.84144	Apach_MESQ	1	1159
1160	PAid	Jornada del Muerto Wilderness Study Area	8591	8.85416	48.1256	38.2521	36.2148	42.0458	54.2888	54.2888	Apach_MESQ	1	1160
1161	PAid	Jornada Experimental Range	8592	234.211	204.461	213.337	241.873	223.852	271.556	271.556	Apach_MESQ	1	1161
1162	PAid	Joshua Tree Forest Area of Critical Environmental Concern	8599	16.7202	33.2412	25.579	36.4378	28.3823	24.9807	24.9807	Apach_MESQ	1	1162
1163	PAid	Juan De Gabaldon Grant Roadless Area	8605	0.379017	2.1274	6.04217	2.05413	7.84899	0.542829	0.542829	Apach_MESQ	1	1163
1164	PAid	Jubb Creek	8610	0.98723	1.17863	3.71374	1.1755	3.99067	0.900104	0.900104	Apach_MESQ	1	1164
1165	PAid	Julesburg	8616	1.82866	7.1092	8.87608	6.50979	7.08484	4.94889	4.94889	Apach_MESQ	1	1165
1166	PAid	Jumping Cow Ranch State Wildlife Area	8622	0.978569	5.20562	9.78394	5.64986	14.6631	6.23288	6.23288	Apach_MESQ	1	1166
1167	PAid	Junction Butte	8624	0.379017	0.379017	2.6339	0.379017	2.86929	0.379017	0.379017	Apach_MESQ	1	1167
1168	PAid	Kaibab	8640	76.7193	215.428	209.954	208.145	177.126	122.941	122.941	Apach_MESQ	1	1168
1169	PAid	Kaibab National Forest	8641	106.832	743.321	1790.34	716.093	1862.29	427.915	427.915	Apach_MESQ	1	1169
1170	PAid	Kamas or Fitzgerald	8648	2.36916	1.96278	3.24151	1.33428	2.44219	1.76371	1.76371	Apach_MESQ	1	1170
1171	PAid	Kanab Creek Wilderness Area	8653	3.97607	4.78253	3.44759	4.17444	4.18434	3.57957	3.57957	Apach_MESQ	1	1171
1172	PAid	Kanarra	8654	1.02709	0.929219	3.85932	0.925592	4.06754	1.39436	1.39436	Apach_MESQ	1	1172
1173	PAid	Kane Springs Area of Critical Environmental Concern	8656	19.3197	16.8283	15.1694	16.2358	13.2439	18.7811	18.7811	Apach_MESQ	1	1173
1174	PAid	Karney Ranch SWA - RFP	8660	3.46384	9.51777	7.96679	8.5285	9.39704	6.49577	6.49577	Apach_MESQ	1	1174
1175	PAid	Kartchner Caverns State Park	8661	10.2353	6.93707	6.76096	3.99592	3.72886	6.99743	6.99743	Apach_MESQ	1	1175
1176	PAid	Kasha-Katuwe Tent Rocks National Monument	8663	1.04285	11.2088	14.2703	10.4848	16.3834	9.2947	9.2947	Apach_MESQ	1	1176
1177	PAid	Kassler	8664	0.477685	1.40351	4.09435	2.81628	6.10888	1.8638	1.8638	Apach_MESQ	1	1177
1178	PAid	Kauffman CE	8673	2.28175	2.70302	4.63306	3.61864	7.50346	2.61279	2.61279	Apach_MESQ	1	1178
1179	PAid	Kaufman Ridge Roadless Area	8675	0.379017	0.379017	0.711056	0.379017	0.379017	0.379017	0.379017	Apach_MESQ	1	1179
1180	PAid	Kawich Wilderness Study Area	8679	5.25894	10.4931	23.9785	15.0298	25.2049	4.69594	4.69594	Apach_MESQ	1	1180
1181	PAid	Keh-Land Co. A&R	8702	2.36949	3.69241	3.76345	2.01435	3.95404	2.63373	2.63373	Apach_MESQ	1	1181
1182	PAid	Kelsey	8719	0.905416	3.74037	5.78039	4.84147	5.71175	2.89252	2.89252	Apach_MESQ	1	1182
1183	PAid	Kelso Mesa Roadless Area	8721	6.72457	2.83649	20.7766	3.72517	22.3689	2.79656	2.79656	Apach_MESQ	1	1183
1184	PAid	Kemp Breeze	8723	0.402126	0.743512	2.57898	0.665752	2.90468	0.442364	0.442364	Apach_MESQ	1	1184
1185	PAid	Ken Mitchell Open Space	8728	2.3042	3.46711	7.51099	3.50072	7.19888	3.15521	3.15521	Apach_MESQ	1	1185
1186	PAid	Kettle Lakes Research Natural Area	8765	0.379017	0.514937	0.447725	0.514937	0.379017	0.385708	0.385708	Apach_MESQ	1	1186
1187	PAid	Keyes / St. Vrain (Boulder) Legacy	8770	1.79829	3.01245	5.65953	4.12473	5.856	2.91716	2.91716	Apach_MESQ	1	1187
1188	PAid	Kimble	8795	6.87099	8.17835	7.87818	5.92416	5.43743	8.28792	8.28792	Apach_MESQ	1	1188
1189	PAid	King 98 Ranch	8806	5.46374	3.85499	3.97131	3.62243	4.09242	3.34084	3.34084	Apach_MESQ	1	1189
1190	PAid	King Top Wilderness Study Area	8813	17.8011	41.1416	67.5358	51.5375	75.2595	34.1086	34.1086	Apach_MESQ	1	1190
1191	PAid	Kingfisher Point Natural Area	8816	2.45317	2.86963	7.05574	3.95614	6.17455	2.56964	2.56964	Apach_MESQ	1	1191
1192	PAid	Kinney Lake	8835	5.48439	7.03425	14.4381	7.10799	11.1411	6.68518	6.68518	Apach_MESQ	1	1192
1193	PAid	Kinstead Ranch I	8843	0.888621	1.69679	5.7388	2.76496	5.39797	1.68638	1.68638	Apach_MESQ	1	1193
1194	PAid	Kiowa Creek	8846	0.379017	0.379017	5.71322	1.385	4.81929	0.534645	0.534645	Apach_MESQ	1	1194
1195	PAid	Kiowa Creek North Open Space	8847	0.963443	3.16728	6.80035	3.37431	7.06964	3.07033	3.07033	Apach_MESQ	1	1195
1196	PAid	Kiowa Creek South Open Space	8848	0.871622	3.20201	6.37533	3.90081	6.27592	3.27777	3.27777	Apach_MESQ	1	1196
1197	PAid	Kiowa National Grassland	8849	42.7563	392.954	497.961	432.345	522.387	383.709	383.709	Apach_MESQ	1	1197
1198	PAid	Kirtland	8854	4.47407	40.1574	36.419	35.5663	41.1585	34.5267	34.5267	Apach_MESQ	1	1198
1199	PAid	Knudson	8899	2.72383	3.54696	6.43158	4.1197	7.04581	3.59006	3.59006	Apach_MESQ	1	1199
1200	PAid	Kocurek Cimarron Ridge	8909	1.82548	1.58195	3.25383	1.53608	2.51178	1.80286	1.80286	Apach_MESQ	1	1200
1201	PAid	Kodachrome Basin State Park	8910	0.550471	2.86438	4.54095	3.14836	3.85351	2.53647	2.53647	Apach_MESQ	1	1201
1202	PAid	Kofa National Wildlife Refuge	8915	63.1752	60.9441	58.3933	61.3689	60.7605	58.7363	58.7363	Apach_MESQ	1	1202
1203	PAid	Kreutzer-Princeton Roadless Area	8937	2.40084	2.02252	1.96038	1.89509	2.17178	1.89509	1.89509	Apach_MESQ	1	1203
1204	PAid	La Cienega Area of Critical Environmental Concern	8969	2.13269	26.7072	28.7095	27.1657	29.2606	22.8573	22.8573	Apach_MESQ	1	1204
1205	PAid	La Garita Roadless Area	8980	0.483795	0.379017	0.379017	0.379017	0.379017	0.379017	0.379017	Apach_MESQ	1	1205
1206	PAid	La Garita Wilderness	8981	6.06414	5.0235	6.30388	4.85224	6.34107	7.1037	7.1037	Apach_MESQ	1	1206
1207	PAid	La Jara	8982	3.88933	4.59713	6.23777	4.96456	6.35178	5.54012	5.54012	Apach_MESQ	1	1207
1208	PAid	La Joya Waterfowl Management Area	8985	18.774	28.493	25.2649	30.1773	29.6359	30.005	30.005	Apach_MESQ	1	1208
1209	PAid	La Madre Mountain Wilderness	8994	2.83877	5.35499	17.0129	6.63731	12.3497	5.96705	5.96705	Apach_MESQ	1	1209
1210	PAid	La Madre Mountain Wilderness Area	8995	13.8108	16.7336	26.9949	16.3853	22.5407	17.197	17.197	Apach_MESQ	1	1210
1211	PAid	Labyrinth Canyon Wilderness Area	9029	31.9432	34.1402	42.6978	35.0401	41.0146	43.4891	43.4891	Apach_MESQ	1	1211
1212	PAid	Ladder Ranch	9032	110.532	289.914	373.079	328.404	386.074	295.673	295.673	Apach_MESQ	1	1212
1213	PAid	Ladera Golf Course	9034	1.61135	3.56039	3.47439	3.59675	3.21768	3.78071	3.78071	Apach_MESQ	1	1213
1214	PAid	Ladron Mountain - Devil's Backbone Complex Area of Critical Environmental Concern	9038	19.6087	65.1293	66.2445	60.3152	91.0081	80.9838	80.9838	Apach_MESQ	1	1214
1215	PAid	Laguna	9052	124.096	595.43	706.728	520.201	880.26	555.689	555.689	Apach_MESQ	1	1215
1216	PAid	Lair o' the Bear	9059	0.412029	0.383273	2.52585	0.383273	3.24274	0.393524	0.393524	Apach_MESQ	1	1216
1217	PAid	Lair O' The Bear Park	9060	0.405952	0.383552	2.41749	0.385866	3.17272	0.391396	0.391396	Apach_MESQ	1	1217
1218	PAid	Lake Dorothey	9071	1.6456	1.51607	5.95826	1.51607	5.87558	2.03953	2.03953	Apach_MESQ	1	1218
1219	PAid	Lake Fork Roadless Area	9074	1.13545	1.11694	1.84599	1.00518	1.67096	1.87725	1.87725	Apach_MESQ	1	1219
1220	PAid	Lake Fork State Wildlife Area	9075	2.50835	2.45222	4.94924	3.07455	5.47857	2.72759	2.72759	Apach_MESQ	1	1220
1221	PAid	Lake Gulch	9076	0.45639	1.63114	4.60463	2.46116	5.58955	0.727512	0.727512	Apach_MESQ	1	1221
1222	PAid	Lake Lahontan State Recreation Area	9080	3.91288	5.05011	5.13178	3.88597	5.62264	3.33347	3.33347	Apach_MESQ	1	1222
1223	PAid	Lake Mead National Recreation Area	9082	107.162	142.987	153.136	138.433	142.504	135.69	135.69	Apach_MESQ	1	1223
1224	PAid	Lake Pleasant Regional Park	9090	2.53688	18.2755	13.5083	7.95376	9.497	11.8195	11.8195	Apach_MESQ	1	1224
1225	PAid	Lake Pueblo	9091	3.01789	6.3861	6.86126	6.50331	6.52662	5.32347	5.32347	Apach_MESQ	1	1225
1226	PAid	Lake Pueblo State Park	9092	14.3179	31.5252	32.0509	32.6813	32.5264	25.6872	25.6872	Apach_MESQ	1	1226
1227	PAid	Lake Tahoe Basin Management Unit	9095	0.867739	2.62808	3.99926	2.72468	3.70174	2.22676	2.22676	Apach_MESQ	1	1227
1228	PAid	Lake Tahoe Nevada State Park	9096	4.09307	5.36986	8.10657	6.29879	8.21097	5.71328	5.71328	Apach_MESQ	1	1228
1229	PAid	Lakes Roadless Area	9113	13.9159	10.4706	29.1318	11.7939	16.2143	10.942	10.942	Apach_MESQ	1	1229
1230	PAid	Lamy	9154	0.379017	3.40673	7.2077	4.88171	6.98762	4.0003	4.0003	Apach_MESQ	1	1230
1231	PAid	Land Trust Land	9158	2.53666	7.77997	8.46964	8.51957	8.66564	7.67451	7.67451	Apach_MESQ	1	1231
1232	PAid	Laramie Foothills Easement	9178	3.16008	13.4616	27.9521	18.8596	30.4239	7.02294	7.02294	Apach_MESQ	1	1232
1233	PAid	Las Cienegas National Conservation Area	9214	102.815	70.7004	51.7076	53.4141	47.5547	117.924	117.924	Apach_MESQ	1	1233
1234	PAid	Las Cruces Dam Open Space	9221	13.3853	14.3326	9.35952	14.4896	9.50784	16.5346	16.5346	Apach_MESQ	1	1234
1235	PAid	Las Vegas	9234	2.70364	1.33246	0.75193	0.887998	0.6973	1.70466	1.70466	Apach_MESQ	1	1235
1236	PAid	Las Vegas National Wildlife Refuge	9235	1.89509	10.5556	43.6043	10.5222	38.1004	8.60902	8.60902	Apach_MESQ	1	1236
1237	PAid	Lasson Draw State Wildlife Area	9245	1.31681	2.26549	4.76406	2.8242	4.29769	2.85294	2.85294	Apach_MESQ	1	1237
1238	PAid	Lathrop	9251	0.758034	5.62343	13.8325	9.19844	14.1706	6.76032	6.76032	Apach_MESQ	1	1238
1239	PAid	Laurita	9265	0.925788	0.384027	0.734873	0.379017	1.47255	0.379017	0.379017	Apach_MESQ	1	1239
1240	PAid	Lazy C Rocking K Ranch	9285	0.383556	0.463144	2.70428	0.408352	2.85897	0.383556	0.383556	Apach_MESQ	1	1240
1241	PAid	Lee Kay State Wildlife Center	9330	2.56305	4.75861	8.04078	5.24914	4.84585	4.23353	4.23353	Apach_MESQ	1	1241
1242	PAid	Lee Martinez Community Park	9334	1.66787	2.81637	5.54875	3.37054	6.97501	3.0097	3.0097	Apach_MESQ	1	1242
1243	PAid	Leopold / Shack West	9397	0.758034	0.758034	1.95324	0.758034	3.15109	0.758034	0.758034	Apach_MESQ	1	1243
1244	PAid	Leslie Canyon National Wildlife Refuge	9403	56.6183	68.6593	50.9545	54.523	45.3526	64.2426	64.2426	Apach_MESQ	1	1244
1245	PAid	Leslie Place SHA	9404	0.432911	0.383107	3.14843	0.424632	3.09043	0.417507	0.417507	Apach_MESQ	1	1245
1246	PAid	Lesser Prairie Chicken Habitat Preservation Area of Critical Environmental Concern	9406	90.951	100.076	111.24	108.217	115.62	90.6854	90.6854	Apach_MESQ	1	1246
1247	PAid	Levan Peak Roadless Area	9411	4.63445	5.62227	10.0309	4.90013	9.99934	5.68253	5.68253	Apach_MESQ	1	1247
1248	PAid	LeVan State Wildlife Area	9412	2.49328	2.40333	4.57025	2.73039	5.83461	3.05812	3.05812	Apach_MESQ	1	1248
1249	PAid	Lewis	9419	0.575754	3.9279	6.32493	3.62388	5.53547	2.45276	2.45276	Apach_MESQ	1	1249
1250	PAid	Liberty	9439	8.87717	6.66083	8.71199	7.0832	9.64048	7.06227	7.06227	Apach_MESQ	1	1250
1251	PAid	Liberty Park	9444	2.28832	4.76293	5.83686	4.25598	5.47649	4.24064	4.24064	Apach_MESQ	1	1251
1252	PAid	Lime Creek Roadless Area	9469	49.4056	31.8122	35.6431	36.116	46.7446	34.5907	34.5907	Apach_MESQ	1	1252
1253	PAid	Lincoln National Forest	9474	215.442	1561.2	2392.65	1896.08	2513.43	1630.61	1630.61	Apach_MESQ	1	1253
1254	PAid	Little Black Peak Wilderness Study Area	9539	3.16906	50.1661	47.422	51.8831	49.5613	44.8513	44.8513	Apach_MESQ	1	1254
1255	PAid	Little Book Cliffs Wilderness Study Area	9540	3.97513	17.3399	29.0605	19.2739	25.2141	14.6025	14.6025	Apach_MESQ	1	1255
1256	PAid	Little Creek Mountain Area of Critical Environmental Concern	9552	17.5973	55.9613	41.3258	45.236	37.363	53.2008	53.2008	Apach_MESQ	1	1256
1257	PAid	Little Dipper	9554	1.06912	7.06113	7.70442	6.86447	7.17159	6.71283	6.71283	Apach_MESQ	1	1257
1258	PAid	Little Fountain Creek Roadless Area	9565	0.406007	0.761306	3.04035	0.812705	2.91645	0.379017	0.379017	Apach_MESQ	1	1258
1259	PAid	Little Humboldt River Wilderness Study Area	9575	15.4739	23.3254	29.3195	19.6331	29.4928	23.3166	23.3166	Apach_MESQ	1	1259
1260	PAid	Little Ocean Draw Wilderness Area	9585	3.71002	14.5675	19.0461	15.2223	20.826	10.6944	10.6944	Apach_MESQ	1	1260
1261	PAid	Little Owl Creek Research Natural Area	9586	2.25869	2.8399	6.41138	4.31814	7.13436	2.79217	2.79217	Apach_MESQ	1	1261
1262	PAid	Little Rockies Wilderness Study Area	9590	31.0569	38.779	41.4524	35.3966	39.7476	43.8218	43.8218	Apach_MESQ	1	1262
1263	PAid	Little Snake	9594	0.676094	1.6665	2.19013	2.49491	2.19304	0.693783	0.693783	Apach_MESQ	1	1263
1264	PAid	Livengood Home Place	9611	0.379017	0.379017	1.83805	0.411128	2.55853	0.379017	0.379017	Apach_MESQ	1	1264
1265	PAid	Lizard Head Wilderness	9616	5.43274	4.22316	4.19038	4.29284	4.22316	5.12473	5.12473	Apach_MESQ	1	1265
1266	PAid	LK Ranch LK/Grady State Wildlife Area	9617	2.26882	1.95747	5.27856	1.91482	5.63589	1.55579	1.55579	Apach_MESQ	1	1266
1267	PAid	Loafer Mountain State Wildlife Area	9620	7.25614	12.7404	27.2952	13.5253	26.5104	12.7742	12.7742	Apach_MESQ	1	1267
1268	PAid	Lobdell Summit Roadless Area	9621	0.856635	2.18675	3.82186	1.91259	4.43425	1.70278	1.70278	Apach_MESQ	1	1268
1269	PAid	Lobe Creek SHA	9622	0.468074	0.428751	3.83809	0.579782	3.52955	0.627086	0.627086	Apach_MESQ	1	1269
1270	PAid	Loco Mountain Ranch	9638	0.379017	0.379017	0.379017	0.379017	0.379017	0.379017	0.379017	Apach_MESQ	1	1270
1271	PAid	Lone Cone	9668	1.95182	1.15822	3.97947	0.758034	4.6096	1.96295	1.96295	Apach_MESQ	1	1271
1272	PAid	Lone Mesa - Lone Mesa - Redd Ranch	9673	0.979496	0.900015	3.14827	0.716143	2.99201	0.979496	0.979496	Apach_MESQ	1	1272
1273	PAid	Lone Mesa - Lone Mesa II Ranch / Colorado Landscapes Legacy	9674	3.81396	2.90601	10.7816	2.37939	10.1905	4.12756	4.12756	Apach_MESQ	1	1273
1274	PAid	Lone Peak Wilderness	9682	4.74034	5.78621	16.4327	9.87228	15.0307	7.36106	7.36106	Apach_MESQ	1	1274
1275	PAid	Lone Pine Research Natural Area	9684	0.379017	0.379017	2.60638	0.481561	3.01784	0.379017	0.379017	Apach_MESQ	1	1275
1276	PAid	Lonesome Ridge Area of Critical Environmental Concern	9694	1.47789	10.5862	7.49603	9.93887	9.79844	8.65461	8.65461	Apach_MESQ	1	1276
1277	PAid	Long Canyon Roadless Area	9696	0.977573	0.422042	3.66489	0.676789	3.10949	0.387105	0.387105	Apach_MESQ	1	1277
1278	PAid	Long Lake Ranch	9698	0.472813	2.85646	6.37174	3.15451	6.70714	2.2911	2.2911	Apach_MESQ	1	1278
1279	PAid	Long Park Roadless Area	9701	3.13302	3.00756	3.14437	2.95686	2.92242	3.32344	3.32344	Apach_MESQ	1	1279
1280	PAid	Long Valley Roadless Area	9703	6.25537	19.7364	29.0617	15.4599	32.0333	14.1132	14.1132	Apach_MESQ	1	1280
1281	PAid	Lookout Mountain Preserve	9721	0.379017	0.674308	0.815479	0.379017	0.45317	0.379017	0.379017	Apach_MESQ	1	1281
1282	PAid	Lorenz III	9745	0.379017	0.379017	1.48006	0.379017	1.70614	0.379017	0.379017	Apach_MESQ	1	1282
1283	PAid	Lory	9756	1.01423	2.67509	4.31301	2.78312	4.81131	1.7265	1.7265	Apach_MESQ	1	1283
1284	PAid	Los Alamos National Laboratory	9762	2.29479	22.5351	40.7617	22.6421	38.6871	15.788	15.788	Apach_MESQ	1	1284
1285	PAid	Los Altos Golf Course	9765	1.31815	4.4065	3.60339	3.76341	4.59123	3.96651	3.96651	Apach_MESQ	1	1285
1286	PAid	Los Mogotes Area of Critical Environmental Concern	9775	4.34436	5.40975	17.3208	4.63593	19.2714	4.44968	4.44968	Apach_MESQ	1	1286
1287	PAid	Lost Creek Ranch 1, 2 and 3	9798	0.717774	0.923208	1.04497	0.923208	1.50108	0.851153	0.851153	Apach_MESQ	1	1287
1288	PAid	Lost Creek State Park	9801	0.92631	2.09847	2.68166	2.3042	2.514	1.59423	1.59423	Apach_MESQ	1	1288
1289	PAid	Lost Creek Wilderness	9803	8.86916	8.89626	10.4505	8.88267	12.0576	9.2626	9.2626	Apach_MESQ	1	1289
1290	PAid	Lost Spring Mtn Area of Critical Environmental Concern	9807	15.3261	57.2786	44.0655	46.481	37.1988	27.6613	27.6613	Apach_MESQ	1	1290
1291	PAid	LOTH429	9809	3.46387	7.01824	14.1711	9.25789	14.3837	6.37075	6.37075	Apach_MESQ	1	1291
1292	PAid	Lovell Summit South Roadless Area	9836	10.0976	12.276	15.1112	13.4594	12.5422	13.2134	13.2134	Apach_MESQ	1	1292
1293	PAid	Lower Gorge Area of Critical Environmental Concern	9854	1.24227	5.22553	16.2632	6.85877	17.7497	4.99062	4.99062	Apach_MESQ	1	1293
1294	PAid	Lower Grape Creek Wilderness Study Area	9855	0.379017	0.616676	3.09326	0.648629	3.90116	0.51396	0.51396	Apach_MESQ	1	1294
1295	PAid	Lower Last Chance Wilderness Area	9862	6.25188	10.562	10.6906	11.7195	11.239	12.6169	12.6169	Apach_MESQ	1	1295
1296	PAid	Lower Piney Roadless Area	9868	1.45595	1.2986	1.45595	1.2986	1.43827	0.979351	0.979351	Apach_MESQ	1	1296
1297	PAid	Lower Purgatoire Conservation Area	9869	22.358	50.1627	46.9994	49.0819	47.6878	42.3085	42.3085	Apach_MESQ	1	1297
1298	PAid	Lower Purgatoire Easement	9870	10.1115	26.6586	26.1846	27.1673	26.9011	28.9208	28.9208	Apach_MESQ	1	1298
1299	PAid	Lower Rampart Range Scenic Zone Scenic Area	9871	0.379017	0.379017	1.36802	0.379017	1.77945	0.379017	0.379017	Apach_MESQ	1	1299
1300	PAid	Lowry S. of Quincy	9887	3.54473	17.5515	48.1626	24.697	49.7464	22.2674	22.2674	Apach_MESQ	1	1300
1301	PAid	Ludden Mountain	9901	0.396917	2.17032	1.06681	0.423415	0.640785	0.575407	0.575407	Apach_MESQ	1	1301
1302	PAid	Luke Air Force Base	9907	1.13705	1.13705	1.41613	1.13705	1.13705	1.13705	1.13705	Apach_MESQ	1	1302
1303	PAid	Lunney Mountain Ranch SHA	9912	0.979496	1.04747	1.6517	1.03136	2.87523	1.36899	1.36899	Apach_MESQ	1	1303
1304	PAid	M Diamond Ranch	9933	15.1212	9.71914	10.5717	9.08306	8.81705	9.97012	9.97012	Apach_MESQ	1	1304
1305	PAid	Mad Creek Research Natural Area	9956	0.379017	0.514937	0.379017	0.392733	0.379017	0.379017	0.379017	Apach_MESQ	1	1305
1306	PAid	Mad Creek Roadless Area	9957	1.76695	1.7798	1.49996	1.85518	2.45564	1.39174	1.39174	Apach_MESQ	1	1306
1307	PAid	Maggard SHA	9977	2.3042	3.32034	6.95645	3.29563	7.44295	3.61609	3.61609	Apach_MESQ	1	1307
1308	PAid	Mainti Face State Wildlife Area	10005	3.04671	4.81535	6.90628	4.70121	5.72552	4.43886	4.43886	Apach_MESQ	1	1308
1309	PAid	Majestic Park	10007	1.52404	0.379017	0.490334	0.379017	0.379017	0.379017	0.379017	Apach_MESQ	1	1309
1310	PAid	Majestic View	10010	0.701734	3.73991	5.88901	4.83461	7.17166	3.23955	3.23955	Apach_MESQ	1	1310
1311	PAid	Mallard, Pintail & Teal, LLC	10026	1.83546	2.61978	2.2216	2.63452	3.30075	2.73743	2.73743	Apach_MESQ	1	1311
1312	PAid	Mamm Peak Roadless Area	10033	5.27287	2.93592	7.04003	2.67612	8.67083	2.90134	2.90134	Apach_MESQ	1	1312
1313	PAid	Mancos Mesa Wilderness Study Area	10040	29.7341	35.4122	37.755	29.8973	34.76	39.1478	39.1478	Apach_MESQ	1	1313
1314	PAid	Manitou Experimental Forest	10051	0.758034	0.758034	1.23117	0.807018	1.54197	0.758034	0.758034	Apach_MESQ	1	1314
1315	PAid	Manti-La Sal National Forest	10060	169.242	182.278	708.193	260.648	684.275	150.906	150.906	Apach_MESQ	1	1315
1316	PAid	Manzano Mountains State Park	10076	0.379017	2.28018	9.3682	1.81045	8.89207	1.07346	1.07346	Apach_MESQ	1	1316
1317	PAid	Marble Canyon Area of Critical Environmental Concern	10098	6.36526	5.18528	6.23729	5.1512	5.90879	6.37486	6.37486	Apach_MESQ	1	1317
1318	PAid	Marble Falls Roadless Area	10099	0.627048	1.95359	2.4124	2.45108	2.27583	1.05458	1.05458	Apach_MESQ	1	1318
1319	PAid	Margaret E. Davis Trust	10119	0.388501	0.379017	0.379017	0.379017	0.421482	0.379017	0.379017	Apach_MESQ	1	1319
1320	PAid	Maricopa (Ak Chin)	10130	3.41115	3.41422	3.54687	3.41115	3.41115	3.41115	3.41115	Apach_MESQ	1	1320
1321	PAid	Marine Corps Air Station Yuma	10141	1.21364	1.13705	1.13705	1.13705	1.2573	1.13705	1.13705	Apach_MESQ	1	1321
1322	PAid	Marjorie Perry Nature Preserve	10151	0.59125	3.07538	7.33923	4.57108	7.70477	2.78124	2.78124	Apach_MESQ	1	1322
1323	PAid	Markus CE and Water Rights Acquisition / Arkansas Valley Legacy	10164	3.35752	8.21675	5.4393	6.77464	6.1786	5.63936	5.63936	Apach_MESQ	1	1323
1324	PAid	Marley Ranch	10169	9.63654	4.05239	4.04831	3.14617	3.62594	4.89649	4.89649	Apach_MESQ	1	1324
1325	PAid	Maroon Bells-Snowmass Wilderness	10172	19.7075	17.9826	21.7992	15.8594	18.6294	23.8187	23.8187	Apach_MESQ	1	1325
1326	PAid	Marquez Wildlife Management Area	10177	2.65312	6.16308	34.5854	7.74234	37.9227	7.5136	7.5136	Apach_MESQ	1	1326
1327	PAid	Marshall	10188	1.61705	8.43429	7.11301	7.09985	7.31259	6.5066	6.5066	Apach_MESQ	1	1327
1328	PAid	Marston Lake	10195	0.917157	7.69947	12.042	9.72035	13.9494	5.16973	5.16973	Apach_MESQ	1	1328
1329	PAid	Marysvale State Wildlife Area	10238	0.458525	1.60072	3.27211	1.7971	3.82432	1.5306	1.5306	Apach_MESQ	1	1329
1330	PAid	Marysville Roadless Area	10239	1.95068	4.60763	6.83386	6.28906	7.17476	4.41809	4.41809	Apach_MESQ	1	1330
1331	PAid	Masket Peak Roadless Area	10244	1.24781	1.00555	4.27759	1.72778	4.42904	0.899915	0.899915	Apach_MESQ	1	1331
1332	PAid	Mason Family	10248	0.979496	0.979496	0.979496	0.979496	0.956428	0.979496	0.979496	Apach_MESQ	1	1332
1333	PAid	Mason Valley Wildlife Management Area	10249	19.3259	23.4701	21.3808	19.9725	35.4415	22.0526	22.0526	Apach_MESQ	1	1333
1334	PAid	Massacre Rim Area of Critical Environmental Concern	10251	6.50958	11.4777	25.3975	14.8688	26.7518	12.4124	12.4124	Apach_MESQ	1	1334
1335	PAid	Massacre Rim Wilderness Study Area	10252	12.7176	20.1436	38.8578	22.8993	46.2232	20.9005	20.9005	Apach_MESQ	1	1335
1336	PAid	Matterhorn Roadless Area	10276	0.456656	0.379017	0.438991	0.379017	0.379017	0.716143	0.716143	Apach_MESQ	1	1336
1337	PAid	Matthews/Winters	10281	1.47994	0.689619	4.64465	0.858193	5.6361	0.946836	0.946836	Apach_MESQ	1	1337
1338	PAid	Matthews/Winters Park	10282	0.388211	2.51377	6.31365	2.76842	6.89916	1.51535	1.51535	Apach_MESQ	1	1338
1339	PAid	Maxwell	10290	0.379017	0.379017	1.0299	0.379017	1.05995	0.379017	0.379017	Apach_MESQ	1	1339
1340	PAid	Maxwell National Wildlife Refuge	10291	1.80572	12.7048	26.3637	24.5436	37.6675	15.8692	15.8692	Apach_MESQ	1	1340
1341	PAid	May Ranch / Yampa River System Legacy (Wood Ranch)	10293	1.16957	1.17095	3.27865	1.30435	2.43146	1.26654	1.26654	Apach_MESQ	1	1341
1342	PAid	Maybell	10295	0.493965	0.808207	1.88595	1.32759	1.54882	0.754801	0.754801	Apach_MESQ	1	1342
1343	PAid	Mayfield or Sorensen	10302	0.492128	1.31613	2.98952	2.10232	2.81475	0.983007	0.983007	Apach_MESQ	1	1343
1344	PAid	Mayfield State Wildlife Area	10303	1.92051	5.32944	8.80278	5.36054	8.82386	3.16739	3.16739	Apach_MESQ	1	1344
1345	PAid	Mayhoffer	10306	0.653549	2.96079	6.45902	3.74206	6.23524	2.91576	2.91576	Apach_MESQ	1	1345
1346	PAid	Mazatzal Roadless Area	10313	4.87499	5.88862	6.08618	6.94985	7.05283	5.44922	5.44922	Apach_MESQ	1	1346
1347	PAid	Mazatzal Wilderness	10314	374.251	380.2	337.16	432.556	382.208	407.358	407.358	Apach_MESQ	1	1347
1348	PAid	Mazzia	10315	0.509565	0.577264	3.52796	1.07146	4.07345	0.425241	0.425241	Apach_MESQ	1	1348
1349	PAid	Mc Closkey Trail	10316	3.16353	3.24928	7.31826	4.59559	6.77113	3.48138	3.48138	Apach_MESQ	1	1349
1350	PAid	McCary	10334	1.49827	3.08357	4.49477	3.10752	4.20258	3.24821	3.24821	Apach_MESQ	1	1350
1351	PAid	McCluskey State Wildlife Area	10349	0.498804	2.30643	5.20757	2.63299	5.17057	1.8258	1.8258	Apach_MESQ	1	1351
1352	PAid	McCoy Gulch	10358	0.379017	0.379017	2.8741	0.402978	2.72061	0.517593	0.517593	Apach_MESQ	1	1352
1353	PAid	Mccracken Area of Critical Environmental Concern	10364	8.9505	20.3933	16.1937	13.2188	15.2908	9.93154	9.93154	Apach_MESQ	1	1353
1354	PAid	McCray Ranch	10365	0.979496	0.547158	2.57725	0.547158	2.98499	0.44257	0.44257	Apach_MESQ	1	1354
1355	PAid	Mccstain/Shanahan #2	10367	0.41072	2.94622	6.0863	2.42068	5.47147	2.70129	2.70129	Apach_MESQ	1	1355
1356	PAid	Mcdowell Mountain Park	10380	10.4335	26.6752	18.0498	15.0477	17.0339	18.0896	18.0896	Apach_MESQ	1	1356
1357	PAid	Mcdowell Sonoran Preserve	10383	8.49871	19.4584	13.4542	14.4331	13.6754	13.7202	13.7202	Apach_MESQ	1	1357
1358	PAid	McInnis Canyons National Conservation Area	10405	15.3653	18.804	23.5212	18.72	32.9635	18.8572	18.8572	Apach_MESQ	1	1358
1359	PAid	McIntyre Hills Wilderness Study Area	10408	1.89894	2.18333	18.7471	4.91085	20.3866	2.3635	2.3635	Apach_MESQ	1	1359
1360	PAid	McKenna Peak Wilderness Study Area	10418	2.73354	4.01753	15.6705	4.46845	16.8398	2.42102	2.42102	Apach_MESQ	1	1360
1361	PAid	Meadow Valley Range Wilderness Area	10484	57.6235	67.7546	61.9417	64.4515	54.4167	67.8788	67.8788	Apach_MESQ	1	1361
1362	PAid	Meadowbrook Golf Course	10489	3.26848	4.97894	6.72995	5.79705	4.71637	4.67457	4.67457	Apach_MESQ	1	1362
1363	PAid	Melrose Air Force Range	10545	63.655	147.813	145.012	159.4	142.619	132.256	132.256	Apach_MESQ	1	1363
1364	PAid	Mendenhall Ranch Collaboration Project	10563	2.98598	6.52303	5.6416	5.99333	5.09259	4.70291	4.70291	Apach_MESQ	1	1364
1365	PAid	Menefee Mountain Wilderness Study Area	10566	0.75915	0.606223	5.1656	1.75693	5.66892	0.938108	0.938108	Apach_MESQ	1	1365
1366	PAid	Mesa Ranch - Reinke A&R	10604	0.379017	1.48897	4.75367	2.55695	5.71927	1.06037	1.06037	Apach_MESQ	1	1366
1367	PAid	Mesa Verde National Park	10615	11.2367	29.7434	71.6664	32.6932	86.8754	14.3802	14.3802	Apach_MESQ	1	1367
1368	PAid	Mescalero	10621	45.8075	413.044	811.091	467.3	838.404	422.983	422.983	Apach_MESQ	1	1368
1369	PAid	Mescalero Sands Area of Critical Environmental Concern	10622	8.75424	6.51714	7.08296	8.63576	6.69805	7.26589	7.26589	Apach_MESQ	1	1369
1370	PAid	Mesita Blanca Wilderness Study Area	10627	0.758034	11.2575	18.4877	11.5581	17.3501	8.91651	8.91651	Apach_MESQ	1	1370
1371	PAid	Messex State Wildlife Area	10639	2.9111	3.78342	7.10819	4.17558	8.4928	4.11236	4.11236	Apach_MESQ	1	1371
1372	PAid	Methodist Mountain Roadless Area	10646	1.24983	1.13705	1.46718	1.13705	1.13705	1.13705	1.13705	Apach_MESQ	1	1372
1373	PAid	Metro District Land	10649	2.71803	6.69387	12.6673	8.42491	12.664	5.29813	5.29813	Apach_MESQ	1	1373
1374	PAid	Mexican Mountain Wilderness Area	10665	28.2485	41.7196	50.594	39.4274	46.4576	48.4809	48.4809	Apach_MESQ	1	1374
1375	PAid	Mexican Spotted Owl Area of Critical Environmental Concern	10666	0.979496	1.33746	6.00106	1.33548	6.20883	0.979496	0.979496	Apach_MESQ	1	1375
1376	PAid	Michaelson Ranch	10680	0.379017	0.379017	2.06015	0.379017	2.09338	0.379017	0.379017	Apach_MESQ	1	1376
1377	PAid	Middle	10690	1.01362	0.468573	0.679755	0.468573	0.782269	0.529793	0.529793	Apach_MESQ	1	1377
1378	PAid	Middle Francis Roadless Area	10700	1.25564	2.89567	4.45294	2.84597	4.64061	2.47749	2.47749	Apach_MESQ	1	1378
1379	PAid	Middle Wild Horse Mesa Wilderness Area	10707	7.60925	10.2787	8.07191	10.0816	7.88149	9.76753	9.76753	Apach_MESQ	1	1379
1380	PAid	Mike Higbee	10716	4.38919	9.68878	7.19781	8.56302	7.82786	8.36122	8.36122	Apach_MESQ	1	1380
1381	PAid	Milk Creek	10723	4.19048	3.09955	3.83288	3.09955	3.94083	3.66607	3.66607	Apach_MESQ	1	1381
1382	PAid	Millard State Wildlife Area	10736	11.6558	17.1208	24.3954	17.8228	25.6496	15.5747	15.5747	Apach_MESQ	1	1382
1383	PAid	Miller Motorsports Park	10748	2.43902	4.13513	5.69349	4.78208	5.35399	3.20007	3.20007	Apach_MESQ	1	1383
1384	PAid	Miller Ranch	10754	0.992813	0.979496	0.999051	0.979496	0.985734	0.979496	0.979496	Apach_MESQ	1	1384
1385	PAid	Milnesand	10769	3.9751	16.5318	14.2026	17.8088	15.637	12.5069	12.5069	Apach_MESQ	1	1385
1386	PAid	Milnesand Fee	10770	11.9444	47.8139	43.2149	55.314	43.0133	38.147	38.147	Apach_MESQ	1	1386
1387	PAid	Mimbres River Conservation Area	10773	1.62113	8.43013	8.90536	8.93294	9.54834	9.33173	9.33173	Apach_MESQ	1	1387
1388	PAid	Minnequa Lake	10801	3.32874	9.1935	6.87121	7.54156	7.2786	5.20771	5.20771	Apach_MESQ	1	1388
1389	PAid	Minton	10809	5.25867	15.5471	22.1301	15.987	22.351	11.9675	11.9675	Apach_MESQ	1	1389
1390	PAid	Miramonte Meadows	10823	1.92851	1.8895	6.09118	1.62936	5.1794	1.95899	1.95899	Apach_MESQ	1	1390
1391	PAid	Moapa River	10866	8.11746	8.84669	8.84747	8.2693	8.84641	9.03283	9.03283	Apach_MESQ	1	1391
1392	PAid	Moapa Valley National Wildlife Refuge	10868	1.0262	0.518885	0.518885	0.404977	0.518885	0.404977	0.404977	Apach_MESQ	1	1392
1393	PAid	Moeur Park	10875	0.379017	0.379017	0.379017	0.379017	0.379017	0.379017	0.379017	Apach_MESQ	1	1393
1394	PAid	Mohave County Shooting Range	10883	0.379017	0.379017	0.533584	0.379017	0.379017	0.379017	0.379017	Apach_MESQ	1	1394
1395	PAid	Mona Bench State Wildlife Area	10901	4.80611	5.03945	10.1914	5.92071	9.72045	5.3977	5.3977	Apach_MESQ	1	1395
1396	PAid	Monte Vista National Wildlife Refuge	10944	1.48841	1.92882	7.67007	1.51519	7.80575	6.57938	6.57938	Apach_MESQ	1	1396
1397	PAid	Montessa Park	10951	0.862674	2.88494	3.47135	3.37723	3.83628	3.27619	3.27619	Apach_MESQ	1	1397
1398	PAid	Montezuma Easement	10957	8.18697	18.1399	47.7821	19.4106	50.2533	10.1563	10.1563	Apach_MESQ	1	1398
1399	PAid	Monument Butte	10974	1.11542	1.29493	3.16353	1.21027	4.41477	1.29405	1.29405	Apach_MESQ	1	1399
1400	PAid	Moonshine Ridge Area of Critical Environmental Concern	10992	2.52131	5.23827	4.52219	8.11956	6.17723	3.59119	3.59119	Apach_MESQ	1	1400
1401	PAid	Moosehead Mountain Area of Critical Environmental Concern	11011	0.758034	0.758034	4.89418	0.758034	5.43521	0.758034	0.758034	Apach_MESQ	1	1401
1402	PAid	Moquith Mountain Wilderness Study Area	11012	0.995211	6.66262	9.53444	5.16007	8.81345	2.63068	2.63068	Apach_MESQ	1	1402
1403	PAid	Morapos A Roadless Area	11014	4.93514	2.84977	3.75025	1.72625	6.01069	3.47633	3.47633	Apach_MESQ	1	1403
1404	PAid	Morapos B Roadless Area	11015	3.34539	1.16671	1.46497	1.13705	1.24372	1.87182	1.87182	Apach_MESQ	1	1404
1405	PAid	Morapos Creek	11016	1.13409	1.26937	2.85696	1.19674	3.40861	1.20308	1.20308	Apach_MESQ	1	1405
1406	PAid	Moreland Ranch - East/Sandhills	11017	8.03975	17.0477	16.667	16.8047	22.2567	11.699	11.699	Apach_MESQ	1	1406
1407	PAid	Moreland Ranch - West/County Line	11018	5.12609	10.4484	11.2536	11.0291	14.7624	6.94825	6.94825	Apach_MESQ	1	1407
1408	PAid	Morey Peak Wilderness Study Area	11023	2.53322	6.18667	15.5838	9.02652	15.8567	3.69984	3.69984	Apach_MESQ	1	1408
1409	PAid	Morgan	11025	0.979496	0.986046	3.78358	1.10067	4.59978	0.979496	0.979496	Apach_MESQ	1	1409
1410	PAid	Morgan Gulch	11027	0.748779	1.16776	3.03756	1.76403	3.09948	0.801825	0.801825	Apach_MESQ	1	1410
1411	PAid	Mormon Mesa Area of Critical Environmental Concern	11054	127.028	61.3643	58.6057	56.3508	42.9728	68.0524	68.0524	Apach_MESQ	1	1411
1412	PAid	Mormon Mountains Wilderness Area	11055	52.8156	71.2713	73.5053	68.411	62.2512	59.0291	59.0291	Apach_MESQ	1	1412
1413	PAid	Moroni or Morris Cook	11061	1.05821	1.94195	3.74611	2.08971	5.12605	1.7033	1.7033	Apach_MESQ	1	1413
1414	PAid	Morrison Creek	11073	0.96935	0.379017	0.432142	0.379017	0.40947	0.379017	0.379017	Apach_MESQ	1	1414
1415	PAid	Morrison Creek Roadless Area	11074	0.881025	0.379017	0.404263	0.389195	0.620624	0.417528	0.417528	Apach_MESQ	1	1415
1416	PAid	Mosquito Pass Area of Critical Environmental Concern	11089	0.758034	0.758034	0.758034	0.758034	0.894626	0.758034	0.758034	Apach_MESQ	1	1416
1417	PAid	Mount Antero Roadless Area	11095	2.85316	2.39505	2.84464	3.35097	2.53931	2.2741	2.2741	Apach_MESQ	1	1417
1418	PAid	Mount Elbert Roadless Area	11100	1.25922	1.25862	1.17116	1.25862	1.25143	1.13705	1.13705	Apach_MESQ	1	1418
1419	PAid	Mount Evans	11101	0.758034	0.758034	0.758034	0.758034	0.906318	0.758034	0.758034	Apach_MESQ	1	1419
1420	PAid	Mount Evans Wilderness	11104	1.95744	2.09149	1.89509	2.35453	1.89509	1.95744	1.95744	Apach_MESQ	1	1420
1421	PAid	Mount Falcon Park	11107	0.655657	0.787242	4.32083	1.00878	5.28651	0.655976	0.655976	Apach_MESQ	1	1421
1422	PAid	Mount Galbraith Park	11109	0.379017	0.379017	3.82824	0.523505	3.94515	0.460019	0.460019	Apach_MESQ	1	1422
1423	PAid	Mount Glennon	11111	0.7982	4.19072	11.7307	6.35165	12.079	2.57427	2.57427	Apach_MESQ	1	1423
1424	PAid	Mount Grafton Wilderness Area	11113	9.64581	8.78421	32.9672	12.716	27.6491	6.30108	6.30108	Apach_MESQ	1	1424
1425	PAid	Mount Irish Wilderness Area	11115	4.04882	8.51876	13.2431	9.17642	14.0347	9.18217	9.18217	Apach_MESQ	1	1425
1426	PAid	Mount Lindo	11119	1.15381	0.580313	3.37393	0.864076	3.88622	0.785876	0.785876	Apach_MESQ	1	1426
1427	PAid	Mount Logan Foothills Area of Critical Environmental Concern	11122	2.20699	2.18173	6.40254	3.75807	3.93392	2.6545	2.6545	Apach_MESQ	1	1427
1428	PAid	Mount Massive Wilderness	11125	2.91593	2.01827	2.17031	2.01827	2.64151	2.15878	2.15878	Apach_MESQ	1	1428
1429	PAid	Mount Moriah Wilderness Area	11126	1.26248	1.9664	5.6462	2.99497	5.76056	1.84433	1.84433	Apach_MESQ	1	1429
1430	PAid	Mount Nebo Wilderness	11128	8.45921	10.0361	23.9655	12.1259	24.6164	11.3858	11.3858	Apach_MESQ	1	1430
1431	PAid	Mount Nutt Wilderness Area	11129	5.09568	9.39519	11.2081	6.80159	7.13319	6.74628	6.74628	Apach_MESQ	1	1431
1432	PAid	Mount Olympus Wilderness	11131	2.20601	3.71348	7.10927	4.57598	7.2043	4.11412	4.11412	Apach_MESQ	1	1432
1433	PAid	Mount Riley Wilderness Area	11135	17.9297	17.6565	10.526	18.7015	9.4121	18.4899	18.4899	Apach_MESQ	1	1433
1434	PAid	Mount Sneffels Wilderness	11138	2.63079	2.46203	2.51296	2.40481	2.43061	2.91499	2.91499	Apach_MESQ	1	1434
1435	PAid	Mount Stirling Wilderness Study Area	11140	17.5006	33.6771	65.0854	33.395	54.6532	29.1917	29.1917	Apach_MESQ	1	1435
1436	PAid	Mount Timpanogos Wilderness	11141	1.2484	1.84409	4.64192	2.10349	3.48032	2.78936	2.78936	Apach_MESQ	1	1436
1437	PAid	Mount Tipton Wilderness Area	11142	11.8326	27.1078	21.9904	31.8618	23.5322	26.9208	26.9208	Apach_MESQ	1	1437
1438	PAid	Mount Wilson Wilderness Area	11148	2.18425	3.2167	3.40033	3.40033	3.2167	3.40605	3.40605	Apach_MESQ	1	1438
1439	PAid	Mount Zirkel Wilderness	11149	14.5151	17.0228	15.7269	18.7263	14.6511	14.7651	14.7651	Apach_MESQ	1	1439
1440	PAid	Mountain View Golf Course	11178	3.16353	5.04004	7.18119	5.76042	5.37164	4.31727	4.31727	Apach_MESQ	1	1440
1441	PAid	Moyer 45 Bar Ranch SHA	11194	0.979496	0.971144	0.979496	0.918895	0.979496	0.776744	0.776744	Apach_MESQ	1	1441
1442	PAid	Mozzetti (Breckenridge I & II)	11198	0.379017	0.379017	0.819619	0.379017	1.98281	0.379017	0.379017	Apach_MESQ	1	1442
1443	PAid	Mt. Aire Roadless Area	11202	1.38145	1.77704	3.74875	1.84802	3.3903	1.96809	1.96809	Apach_MESQ	1	1443
1444	PAid	Mt. Ardivey Roadless Area	11203	5.13774	6.37309	16.5978	14.8088	17.48	3.8831	3.8831	Apach_MESQ	1	1444
1445	PAid	Mt. Olympus Roadless Area	11208	0.590651	0.583463	2.56305	2.44012	2.35379	0.724331	0.724331	Apach_MESQ	1	1445
1446	PAid	Mt. Charleston Wilderness	11210	4.47507	7.77278	20.9472	7.88492	19.1581	4.6197	4.6197	Apach_MESQ	1	1446
1447	PAid	Mt. Ellen-Blue Hills Wilderness Study Area	11211	40.0567	62.0094	64.5328	62.0442	66.3756	63.779	63.779	Apach_MESQ	1	1447
1448	PAid	Mt. Etna Roadless Area	11212	3.28872	5.42923	7.98743	5.21591	10.6531	5.10747	5.10747	Apach_MESQ	1	1448
1449	PAid	Mt. Hicks Roadless Area	11214	1.12637	4.82037	8.44022	4.71016	7.89948	3.8019	3.8019	Apach_MESQ	1	1449
1450	PAid	Mt. Hillers Wilderness Study Area	11215	3.86089	9.93189	15.7269	10.3406	15.116	9.71107	9.71107	Apach_MESQ	1	1450
1451	PAid	Mt. Limbo Wilderness Study Area	11218	6.31468	7.60926	8.03144	6.1863	8.19333	7.18259	7.18259	Apach_MESQ	1	1451
1452	PAid	Mt. Pennell Wilderness Study Area	11223	19.9046	38.4163	45.5401	29.7557	41.5163	36.4204	36.4204	Apach_MESQ	1	1452
1453	PAid	Mt. Rose Wilderness	11225	8.23887	13.3744	21.0098	14.6459	21.8473	11.6246	11.6246	Apach_MESQ	1	1453
1454	PAid	Mud Springs	11234	0.848513	0.895968	0.996221	0.758034	1.30384	0.758034	0.758034	Apach_MESQ	1	1454
1455	PAid	Muddy Creek Area of Critical Environmental Concern	11237	3.6626	6.63237	8.91068	6.73873	7.86413	8.34298	8.34298	Apach_MESQ	1	1455
1456	PAid	Muddy Creek Wilderness Area	11238	34.9525	72.7746	86.351	70.9372	72.9937	82.081	82.081	Apach_MESQ	1	1456
1457	PAid	Muddy Mountains Wilderness Area	11240	6.05071	6.72762	7.09571	6.83402	3.60098	10.872	10.872	Apach_MESQ	1	1457
1458	PAid	Mueller	11242	1.13705	1.13705	1.13705	1.2639	1.13705	1.20117	1.20117	Apach_MESQ	1	1458
1459	PAid	Muggins Mountain Wilderness Area	11244	0.758034	0.758034	0.758034	0.758034	0.758034	0.758034	0.758034	Apach_MESQ	1	1459
1460	PAid	Muldoon Roadless Area	11245	4.65124	10.4727	7.13997	9.85718	6.88009	9.54183	9.54183	Apach_MESQ	1	1460
1461	PAid	Musgrave SHA	11278	6.07196	9.4317	16.1483	7.77989	17.3449	7.67453	7.67453	Apach_MESQ	1	1461
1462	PAid	N. Fork Of The Little Humboldt River Wilderness Study Area	11299	33.2385	36.8885	53.7819	29.4079	50.7271	27.2189	27.2189	Apach_MESQ	1	1462
1463	PAid	Nambe	11307	1.53315	14.1964	27.6897	14.077	27.9322	13.1332	13.1332	Apach_MESQ	1	1463
1464	PAid	National Guard Buckeye Training Site	11325	0.758034	1.10941	1.43229	1.07056	1.12213	0.758034	0.758034	Apach_MESQ	1	1464
1465	PAid	National Guard Camp Navajo	11326	0.379017	3.08234	4.76049	1.09172	4.7443	0.74612	0.74612	Apach_MESQ	1	1465
1466	PAid	National Guard Florence Military Reservation	11327	7.64929	4.74467	1.46716	1.05819	0.847144	2.20326	2.20326	Apach_MESQ	1	1466
1467	PAid	National Guard Military Training Area-L Camp Williams	11330	14.5324	24.6811	40.0134	25.7975	44.7915	19.0931	19.0931	Apach_MESQ	1	1467
1468	PAid	National Guard Papago Military Reservation	11331	0.379017	0.379017	0.379017	0.379017	0.379017	0.379017	0.379017	Apach_MESQ	1	1468
1469	PAid	National Public Lands	11337	0	0	0	0	0	0	0	Apach_MESQ	1	1469
1470	PAid	National Public Lands - Applegate Field Office	11338	334.144	505.278	999.526	564.193	1032.67	500.294	500.294	Apach_MESQ	1	1470
1471	PAid	National Public Lands - Arizona Strip Field Office	11339	994.127	3055.87	2816.53	2968.17	2578.64	1916.49	1916.49	Apach_MESQ	1	1471
1472	PAid	National Public Lands - Black Rock Field Office	11344	577.552	731.83	993.617	652.855	933.995	725.32	725.32	Apach_MESQ	1	1472
1473	PAid	National Public Lands - Bristlecone Field Office	11345	1152.06	2507.24	3693.34	2783.37	3802.12	2083.84	2083.84	Apach_MESQ	1	1473
1474	PAid	National Public Lands - Bruneau Field Office	11346	2.25235	4.14972	5.22958	4.79127	5.36973	4.7783	4.7783	Apach_MESQ	1	1474
1475	PAid	National Public Lands - Caliente Field Office	11349	1534.23	3001.56	3940.68	3254.2	3782.42	2601.97	2601.97	Apach_MESQ	1	1475
1476	PAid	National Public Lands - Carlsbad Field Office	11350	4641.63	6114.45	4451.74	5543.9	4896.29	5311.25	5311.25	Apach_MESQ	1	1476
1477	PAid	National Public Lands - Cedar City Field Office	11351	552.527	1378.5	2744.75	1731.07	2754.24	1232.3	1232.3	Apach_MESQ	1	1477
1478	PAid	National Public Lands - Colorado River Valley Field Office	11352	180.168	196.811	615.693	204.554	622.395	172.65	172.65	Apach_MESQ	1	1478
1479	PAid	National Public Lands - Eagle Lake Field Office	11353	113.229	144.163	332.303	168.191	270.293	133.455	133.455	Apach_MESQ	1	1479
1480	PAid	National Public Lands - Farmington Field Office	11354	312.914	1327.03	2139.32	1122.96	2140.26	965.675	965.675	Apach_MESQ	1	1480
1481	PAid	National Public Lands - Fillmore Field Office	11355	2312.42	2937.72	3992.65	3129.12	4219.36	2860.34	2860.34	Apach_MESQ	1	1481
1482	PAid	National Public Lands - Grand Junction Field Office	11357	376.02	805.66	1686.95	900.85	1661.22	644.413	644.413	Apach_MESQ	1	1482
1483	PAid	National Public Lands - Gunnison Field Office	11358	159.43	144.845	252.897	134.621	272.488	129.559	129.559	Apach_MESQ	1	1483
1484	PAid	National Public Lands - Hassayampa Field Office	11359	865.192	861.574	728.765	777.657	746.795	719.058	719.058	Apach_MESQ	1	1484
1485	PAid	National Public Lands - Humboldt River Field Office	11360	4026.35	4503.28	5997.98	4125.35	5660.49	4312.73	4312.73	Apach_MESQ	1	1485
1486	PAid	National Public Lands - Jarbidge Field Office	11361	17.9192	28.6791	29.6649	28.054	39.227	22.8403	22.8403	Apach_MESQ	1	1486
1487	PAid	National Public Lands - Kanab Field Office	11362	442.404	1121.9	1799.11	1140.95	1750.52	816.398	816.398	Apach_MESQ	1	1487
1488	PAid	National Public Lands - Kingman Field Office	11364	1144.02	2027.48	1577.71	2007.6	1711.28	1606.28	1606.28	Apach_MESQ	1	1488
1489	PAid	National Public Lands - Kremmling Field Office	11365	179.423	129.252	304.067	119.795	251.871	137.155	137.155	Apach_MESQ	1	1489
1490	PAid	National Public Lands - Lake Havasu Field Office	11366	201.253	209.775	208.099	174.071	194.67	136.265	136.265	Apach_MESQ	1	1490
1491	PAid	National Public Lands - Las Cruces District Office	11368	7706.4	11873.8	9348.34	11648.7	9474.15	11520.4	11520.4	Apach_MESQ	1	1491
1492	PAid	National Public Lands - Las Vegas Field Office	11369	539.604	461.204	447.686	417.7	365.599	479.233	479.233	Apach_MESQ	1	1492
1493	PAid	National Public Lands - Little Snake Field Office	11370	261.197	431.526	1239.09	573.309	1290.73	344.741	344.741	Apach_MESQ	1	1493
1494	PAid	National Public Lands - Lower Sonoran Field Office	11371	182.941	225.105	191.018	173.615	170.931	195.853	195.853	Apach_MESQ	1	1494
1495	PAid	National Public Lands - Moab Field Office	11372	751.881	1139.05	1720.43	1173.68	1649.83	1085.02	1085.02	Apach_MESQ	1	1495
1496	PAid	National Public Lands - Monticello Field Office	11373	642.846	1123.68	1631.56	1092.85	1434.94	1105.57	1105.57	Apach_MESQ	1	1496
1497	PAid	National Public Lands - Mount Lewis Field Office	11375	1492.98	2521.18	3437.98	2713.39	3412.54	2163.36	2163.36	Apach_MESQ	1	1497
1498	PAid	National Public Lands - Pahrump Field Office	11379	410.827	369.596	205.749	245.085	168.024	455.514	455.514	Apach_MESQ	1	1498
1499	PAid	National Public Lands - Price Field Office	11382	599.402	1447.64	2083.07	1551.02	2005.32	1562.09	1562.09	Apach_MESQ	1	1499
1500	PAid	National Public Lands - Red Rock/Sloan Field Office	11384	85.4148	100.16	94.5671	85.3351	82.0169	98.7809	98.7809	Apach_MESQ	1	1500
1501	PAid	National Public Lands - Richfield Field Office	11385	777.724	1271.8	1645.21	1198.83	1640.52	1297.14	1297.14	Apach_MESQ	1	1501
1502	PAid	National Public Lands - Rio Puerco Field Office	11387	152.435	887.97	1438.78	849.655	1670.78	795.825	795.825	Apach_MESQ	1	1502
1503	PAid	National Public Lands - Roswell Field Office	11389	2694.75	5158.76	4376.77	4795.04	4909.49	4727.19	4727.19	Apach_MESQ	1	1503
1504	PAid	National Public Lands - Royal Gorge Field Office	11390	177.143	438.45	838.003	483.672	937.467	377.155	377.155	Apach_MESQ	1	1504
1505	PAid	National Public Lands - Safford Field Office	11391	2082.5	2763.69	2228.63	2577.62	2204.26	2627.28	2627.28	Apach_MESQ	1	1505
1506	PAid	National Public Lands - Salt Lake Field Office	11392	2035.72	2462.82	2881.4	2497.41	2920.67	2246.37	2246.37	Apach_MESQ	1	1506
1507	PAid	National Public Lands - San Luis Valley Field Office	11393	25.8118	39.4092	121.057	40.183	121.379	45.9121	45.9121	Apach_MESQ	1	1507
1508	PAid	National Public Lands - Sierra Front Field Office	11394	749.392	901.989	1596.42	1034.75	1581.16	832.405	832.405	Apach_MESQ	1	1508
1509	PAid	National Public Lands - Socorro Field Office	11395	658.721	2430.99	3083.36	2552.67	3499.09	2429.05	2429.05	Apach_MESQ	1	1509
1510	PAid	National Public Lands - St. George Field Office	11397	362.646	834.115	710.77	694.79	634.608	608.344	608.344	Apach_MESQ	1	1510
1511	PAid	National Public Lands - Stillwater Field Office	11398	1298.79	1915.16	2317.52	1939.71	2422.74	1829.58	1829.58	Apach_MESQ	1	1511
1512	PAid	National Public Lands - Taos Field Office	11399	123.297	443.515	868.478	494.164	917.492	390.93	390.93	Apach_MESQ	1	1512
1513	PAid	National Public Lands - Tonopah Field Office	11400	1686.95	3479.96	4486.63	3992.33	4750.71	3188.47	3188.47	Apach_MESQ	1	1513
1514	PAid	National Public Lands - Tres Rios Field Office	11401	99.4208	325.27	834.533	347.822	768.317	191.769	191.769	Apach_MESQ	1	1514
1515	PAid	National Public Lands - Tucson Field Office	11402	663.736	619.028	565.156	567.053	543.265	571.065	571.065	Apach_MESQ	1	1515
1516	PAid	National Public Lands - Tuscarora Field Office	11403	1884.13	2404.17	3311.02	2465.54	3276.4	2396.16	2396.16	Apach_MESQ	1	1516
1517	PAid	National Public Lands - Uncompahgre Field Office	11404	170.408	538.987	1102.17	559.83	1102.53	385.962	385.962	Apach_MESQ	1	1517
1518	PAid	National Public Lands - Vernal Field Office	11406	340.635	832.589	1234.6	866.289	1219.33	748.155	748.155	Apach_MESQ	1	1518
1519	PAid	National Public Lands - Wells Field Office	11407	1502.12	2544.87	3204.03	2757.93	3254.07	2397.77	2397.77	Apach_MESQ	1	1519
1520	PAid	National Public Lands - White River Field Office	11408	299.52	586.754	1567.92	692.185	1666.83	496.773	496.773	Apach_MESQ	1	1520
1521	PAid	National Public Lands - Yuma Field Office	11409	114.683	114.421	114.956	113.996	114.657	114.04	114.04	Apach_MESQ	1	1521
1522	PAid	Natural Bridges National Monument	11411	1.12854	6.76297	10.3615	5.16223	6.96163	7.05903	7.05903	Apach_MESQ	1	1522
1523	PAid	Naturita Creek	11418	1.28971	4.64255	18.4421	8.71482	20.5991	1.6918	1.6918	Apach_MESQ	1	1523
1524	PAid	Navajo Lake State Park	11421	2.79297	23.21	32.2482	15.3866	28.9952	14.2056	14.2056	Apach_MESQ	1	1524
1525	PAid	Navajo Nation	11422	4965.83	11085.3	14331.7	10164.6	15300.6	10346.5	10346.5	Apach_MESQ	1	1525
1526	PAid	Navajo River Watershed - Bramwell Ranch	11424	0.979496	1.12835	3.15283	0.979496	3.15283	0.979496	0.979496	Apach_MESQ	1	1526
1527	PAid	Naval Air Station Fallon NV	11426	8.33711	7.88493	6.2835	7.47422	8.40215	7.31522	7.31522	Apach_MESQ	1	1527
1528	PAid	Naval Program Management Office, Strategic Systems Programs Magna Utah	11428	2.89623	4.4638	8.33018	6.00465	6.07399	4.55549	4.55549	Apach_MESQ	1	1528
1529	PAid	Ned Houk Park	11440	8.25087	27.0139	30.4946	25.7413	29.3979	27.6613	27.6613	Apach_MESQ	1	1529
1530	PAid	NeeNoshe	11445	3.76049	7.77078	8.41232	8.00538	7.55576	6.56785	6.56785	Apach_MESQ	1	1530
1531	PAid	NeeSoPah	11446	6.7258	15.1975	14.9812	16.2589	12.8867	13.8011	13.8011	Apach_MESQ	1	1531
1532	PAid	Nellis Air Force Base	11455	2.63398	2.70874	2.97788	2.2741	2.97788	2.2741	2.2741	Apach_MESQ	1	1532
1533	PAid	Nellis Air Force Range	11456	580.618	1131.87	1464.13	1199.1	1441.91	982.885	982.885	Apach_MESQ	1	1533
1534	PAid	Neota Wilderness	11472	2.2645	2.10629	1.61365	2.05975	1.64788	2.13973	2.13973	Apach_MESQ	1	1534
1535	PAid	Nevada State Medium Security Prison	11484	2.68932	3.0393	7.80666	2.76822	5.66115	2.06005	2.06005	Apach_MESQ	1	1535
1536	PAid	Nevada Test Site	11485	352.302	529.346	480.222	510.987	413.329	525.581	525.581	Apach_MESQ	1	1536
1537	PAid	Newlin Creek	11515	0.379017	1.83593	5.14563	2.07695	5.31531	1.57272	1.57272	Apach_MESQ	1	1537
1538	PAid	Nipple Peak South Roadless Area	11552	1.45498	0.408781	1.69387	0.744694	0.501436	0.880191	0.880191	Apach_MESQ	1	1538
1539	PAid	Niver Creek	11555	0.609036	4.33907	5.71274	4.07311	7.73665	3.70858	3.70858	Apach_MESQ	1	1539
1540	PAid	North Boulder Creek	11616	0.419288	0.495873	0.379017	0.495873	0.379017	0.379017	0.379017	Apach_MESQ	1	1540
1541	PAid	North Brock Roadless Area	11618	0.760443	1.28384	2.30717	2.31677	2.21666	1.02384	1.02384	Apach_MESQ	1	1541
1542	PAid	North Dry Valley Area of Critical Environmental Concern	11635	2.06563	2.91567	8.00809	4.66983	4.62685	3.39384	3.39384	Apach_MESQ	1	1542
1543	PAid	North Faulkner Roadless Area	11640	1.38314	2.98692	5.22016	3.68553	5.44807	2.2013	2.2013	Apach_MESQ	1	1543
1544	PAid	North Fork Republican River SHA	11644	2.3241	5.17234	7.72463	4.8315	9.79181	4.12717	4.12717	Apach_MESQ	1	1544
1545	PAid	North Fork South Platte River	11645	0.379017	0.379017	2.72177	0.379017	2.44058	0.379017	0.379017	Apach_MESQ	1	1545
1546	PAid	North Mountain Preserve	11679	0.758034	0.758034	0.907883	0.758034	0.758034	0.758034	0.758034	Apach_MESQ	1	1546
1547	PAid	North Park Easement	11685	2.55102	2.38998	5.08697	1.81055	2.24124	3.15296	3.15296	Apach_MESQ	1	1547
1548	PAid	North Park Ranchland Conservation - Coyte Ranch Phase III	11688	0.970513	1.51242	2.30702	1.7969	0.379017	0.379017	0.379017	Apach_MESQ	1	1548
1549	PAid	North Pecos River Area of Critical Environmental Concern	11690	14.6562	16.067	16.4094	15.6766	18.7421	14.9159	14.9159	Apach_MESQ	1	1549
1550	PAid	North Rabbit Creek	11702	0.379017	0.401921	3.14998	1.07869	3.38557	0.379017	0.379017	Apach_MESQ	1	1550
1551	PAid	North Shoshone Peak Roadless Area	11717	5.46223	16.2433	15.7739	17.2916	19.3755	13.5367	13.5367	Apach_MESQ	1	1551
1552	PAid	North St. Vrain Research Natural Area	11721	0.379017	0.379017	0.429736	0.379017	0.7522	0.379017	0.379017	Apach_MESQ	1	1552
1553	PAid	North Sterling	11729	5.8282	7.97926	12.613	7.73824	13.6619	7.91622	7.91622	Apach_MESQ	1	1553
1554	PAid	North Table Mountain Park	11736	0.785975	4.40594	13.055	5.69789	14.2537	3.43968	3.43968	Apach_MESQ	1	1554
1555	PAid	North Woody Roadless Area	11749	0.887405	0.876152	2.08576	0.876152	1.99737	0.902661	0.902661	Apach_MESQ	1	1555
1556	PAid	Northumberland Roadless Area	11790	2.73605	5.71045	12.6118	11.8077	11.8512	5.48784	5.48784	Apach_MESQ	1	1556
1557	PAid	Norton & Moreland Ranch	11807	2.31011	5.20172	5.80566	5.80483	7.20555	4.42482	4.42482	Apach_MESQ	1	1557
1558	PAid	Nygren Open Space Easement	11838	0.85305	3.22016	6.5667	5.00247	5.9465	3.0108	3.0108	Apach_MESQ	1	1558
1559	PAid	Oak Creek Roadless Area	11868	2.36229	3.12327	6.62555	3.82523	7.79595	3.93276	3.93276	Apach_MESQ	1	1559
1560	PAid	Oak Ridge	11875	2.9474	2.93849	10.2229	2.93951	9.19793	3.17639	3.17639	Apach_MESQ	1	1560
1561	PAid	Oasis State State Park	11901	5.10992	7.54635	7.30891	7.41551	9.03727	6.33087	6.33087	Apach_MESQ	1	1561
1562	PAid	Ochs Property CE (Cushman CC&R Substitution)	11911	0.579506	3.09205	5.49602	5.02007	5.45023	2.30474	2.30474	Apach_MESQ	1	1562
1563	PAid	Ogden Bay State Wildlife Area	11931	2.83279	4.07556	7.28978	5.07307	5.18584	4.22825	4.22825	Apach_MESQ	1	1563
1564	PAid	Ohkay Owingeh	11938	7.28356	18.9342	17.3874	16.0099	23.9535	17.9692	17.9692	Apach_MESQ	1	1564
1565	PAid	Ojo Caliente Area of Critical Environmental Concern	11947	8.24228	52.2297	74.5863	47.1641	91.5251	45.5146	45.5146	Apach_MESQ	1	1565
1566	PAid	Old Dominion Park	11954	9.51613	5.45311	4.76004	5.18987	3.98369	5.55327	5.55327	Apach_MESQ	1	1566
1567	PAid	Olde Course	11983	0.686758	2.91716	4.54771	3.42637	6.85955	2.24682	2.24682	Apach_MESQ	1	1567
1568	PAid	Oliver Lee State Park	11991	3.00891	8.15574	5.06278	6.88989	6.86852	9.5073	9.5073	Apach_MESQ	1	1568
1569	PAid	Oracle State Park	12036	18.2674	8.50306	7.9975	7.4988	6.8885	8.87811	8.87811	Apach_MESQ	1	1569
1570	PAid	Organ Mountains - Desert Peaks National Monument	12062	157.932	314.773	252.951	312.992	238.397	280.552	280.552	Apach_MESQ	1	1570
1571	PAid	Organ Pipe Cactus National Monument	12064	33.9727	65.4822	42.2141	45.8802	43.597	61.7618	61.7618	Apach_MESQ	1	1571
1572	PAid	Ortiz Mountains-Todilto Limestone Cons. Area	12083	1.59294	15.3872	27.9853	22.108	29.1657	13.8753	13.8753	Apach_MESQ	1	1572
1573	PAid	Ortiz Mountains-Todilto Limestone Fee	12084	1.20913	6.65774	6.59202	5.24361	6.84777	5.33768	5.33768	Apach_MESQ	1	1573
1574	PAid	Ortiz Mtns. Educational Preserve	12085	0.758034	3.83116	15.4073	5.54738	15.3713	5.09614	5.09614	Apach_MESQ	1	1574
1575	PAid	Other State Agency (State Facilities, and others) 605	12109	2.89926	4.37436	7.05769	5.34846	7.32863	4.48227	4.48227	Apach_MESQ	1	1575
1576	PAid	Other Stewardship Lands (OSL), Cheyenne (08017), Colorado	12113	2.79255	5.3424	8.96613	6.042	7.54622	5.00311	5.00311	Apach_MESQ	1	1576
1577	PAid	Ouray National Wildlife Refuge	12126	3.77189	3.77189	8.00494	3.77189	7.65188	3.77189	3.77189	Apach_MESQ	1	1577
1578	PAid	Overflow Wetlands Area of Critical Environmental Concern	12141	29.5866	21.575	26.8535	25.2502	27.959	22.1277	22.1277	Apach_MESQ	1	1578
1579	PAid	Pagoda Peak Roadless Area	12187	13.7602	5.85687	5.99296	5.55993	6.22741	6.5589	6.5589	Apach_MESQ	1	1579
1580	PAid	Pahranagat National Wildlife Refuge	12196	5.12293	4.81628	4.84828	5.82521	4.68952	7.08286	7.08286	Apach_MESQ	1	1580
1581	PAid	Pahvant State Wildlife Area	12200	5.27275	5.60465	7.74894	6.69634	8.02626	5.06358	5.06358	Apach_MESQ	1	1581
1582	PAid	Paint Mines I - Amador	12206	0.379017	0.379017	6.96992	0.558081	5.4703	1.15856	1.15856	Apach_MESQ	1	1582
1583	PAid	Painted Bluffs Roadless Area	12210	1.66512	7.49513	9.08237	9.89344	8.08339	7.0244	7.0244	Apach_MESQ	1	1583
1584	PAid	Painted Rock Reservoir	12214	1.89509	1.89509	1.89509	1.89509	1.89509	1.89509	1.89509	Apach_MESQ	1	1584
1585	PAid	Paiute (UT)	12218	12.325	23.2385	18.3343	20.0431	17.1761	15.1473	15.1473	Apach_MESQ	1	1585
1586	PAid	Palmer	12235	0.379017	3.0159	6.57826	3.85491	6.09533	2.6527	2.6527	Apach_MESQ	1	1586
1587	PAid	Pankey Ranch	12256	0.979496	1.11393	2.88714	1.24658	3.47216	1.71546	1.71546	Apach_MESQ	1	1587
1588	PAid	Papago Park	12266	0.758034	0.758034	0.758034	0.758034	0.778681	0.758034	0.758034	Apach_MESQ	1	1588
1589	PAid	Paradise Peak Roadless Area	12282	4.44496	12.4081	15.8109	15.3753	14.8587	8.25304	8.25304	Apach_MESQ	1	1589
1590	PAid	Paradise Valley Park	12287	0.379017	0.873224	0.954543	0.379017	0.526124	0.399931	0.399931	Apach_MESQ	1	1590
1591	PAid	Paria-Hackberry Wilderness Study Area	12298	2.14633	5.42384	9.41102	4.30197	6.16124	5.28611	5.28611	Apach_MESQ	1	1591
1592	PAid	Paria Canyon-Vermilion Cliffs Wilderness Area	12299	0.655424	3.08777	3.15837	4.18122	3.43893	2.2909	2.2909	Apach_MESQ	1	1592
1593	PAid	Park Range Wilderness Study Area	12326	0.514937	0.456074	3.02122	2.0979	2.75344	0.503447	0.503447	Apach_MESQ	1	1593
1594	PAid	Parker-davis Project	12336	0	0	0	0	0	0	0	Apach_MESQ	1	1594
1595	PAid	Parowan Front State Wildlife Area	12384	0.863192	0.913191	5.53522	1.52	5.58691	0.567259	0.567259	Apach_MESQ	1	1595
1596	PAid	Pascua Pueblo Yaqui	12409	1.9403	8.8686	8.64445	6.97172	8.56951	5.31117	5.31117	Apach_MESQ	1	1596
1597	PAid	Pattridge/Leyden	12447	0.439005	2.31128	6.66137	3.34773	7.08635	2.27684	2.27684	Apach_MESQ	1	1597
1598	PAid	Pawnee	12463	2.56719	3.43094	6.02171	3.51717	5.84931	3.55793	3.55793	Apach_MESQ	1	1598
1599	PAid	Pawnee National Grassland	12464	218.774	346.061	747.719	385.112	738.391	393.667	393.667	Apach_MESQ	1	1599
1600	PAid	Payne Mesa SHA	12468	1.53725	2.30754	9.07781	2.37635	9.34645	1.00359	1.00359	Apach_MESQ	1	1600
1601	PAid	Peaceful Valley Ranch	12477	1.9179	2.65428	3.18963	1.74837	4.29656	1.73367	1.73367	Apach_MESQ	1	1601
1602	PAid	Peak to Prairie-Fountain Creek Conservation Project/Frost Ranch	12485	2.82392	6.45019	6.69259	6.25619	7.5906	6.50862	6.50862	Apach_MESQ	1	1602
1603	PAid	Pecos National Historical Park	12520	1.89509	10.2215	32.0055	9.48246	38.0653	6.54191	6.54191	Apach_MESQ	1	1603
1604	PAid	Pecos Wilderness	12526	16.274	17.4078	24.4888	15.9773	26.4031	17.262	17.262	Apach_MESQ	1	1604
1605	PAid	Pelican Marsh	12536	1.53554	2.88224	4.89622	3.64139	6.71272	3.02367	3.02367	Apach_MESQ	1	1605
1606	PAid	Percha Dam State Park	12566	9.27646	9.76218	9.32758	9.61936	7.98154	7.85542	7.85542	Apach_MESQ	1	1606
1607	PAid	Perins Peak	12572	1.95899	0.841947	4.26655	0.828505	5.36805	2.76696	2.76696	Apach_MESQ	1	1607
1608	PAid	Perry Gateway	12588	0.506883	2.00527	5.68462	1.81849	5.46396	0.785338	0.785338	Apach_MESQ	1	1608
1609	PAid	Peterson Air Force Base	12610	0.379017	2.66351	6.16839	3.5928	6.42088	2.01163	2.01163	Apach_MESQ	1	1609
1610	PAid	Petrified Forest National Park	12620	123.888	191.299	189.574	193.608	216.479	224.045	224.045	Apach_MESQ	1	1610
1611	PAid	Petroglyph National Monument	12622	7.81182	26.8239	23.8306	21.7119	27.339	25.0546	25.0546	Apach_MESQ	1	1611
1612	PAid	Phase 1	12636	0.549546	0.379017	0.645681	0.379017	0.65678	0.772605	0.772605	Apach_MESQ	1	1612
1613	PAid	Philip S. Miller Park	12656	1.00223	4.51759	11.6065	4.48421	15.4104	5.08734	5.08734	Apach_MESQ	1	1613
1614	PAid	Phoenix Mountains Preserve	12664	1.89509	1.89509	1.9772	1.89509	1.89509	1.89509	1.89509	Apach_MESQ	1	1614
1615	PAid	Phoenix South Mountain Park	12666	1.13705	1.13705	1.13705	1.13705	1.13705	1.13705	1.13705	Apach_MESQ	1	1615
1616	PAid	Picacho Roadless Area	12673	9.9392	7.91401	5.32553	6.32636	5.24762	9.26866	9.26866	Apach_MESQ	1	1616
1617	PAid	Piceance	12677	5.61858	3.76554	24.9161	5.07682	25.8791	2.7984	2.7984	Apach_MESQ	1	1617
1618	PAid	Picuris	12687	1.6564	1.64432	13.1037	1.62113	12.7161	1.57104	1.57104	Apach_MESQ	1	1618
1619	PAid	Piedra Area Adjacent Roadless Area	12688	3.56519	2.25925	2.59424	2.12698	2.42977	3.62052	3.62052	Apach_MESQ	1	1619
1620	PAid	Piedra Special Management Area	12690	10.5664	5.89812	8.30145	5.59259	8.84826	9.45295	9.45295	Apach_MESQ	1	1620
1621	PAid	Pigeon Hollow State Wildlife Area	12700	1.32179	1.72337	2.90664	1.96757	3.13032	2.3525	2.3525	Apach_MESQ	1	1621
1622	PAid	Pike and San Isabel National Forests	12705	2.3971	1.56632	2.40502	1.38054	2.51376	1.60397	1.60397	Apach_MESQ	1	1622
1623	PAid	Pike National Forest	12707	113.053	115.892	300.883	127.117	361.523	129.453	129.453	Apach_MESQ	1	1623
1624	PAid	Pilot Knob Roadless Area	12714	0.75753	0.379017	0.409819	0.379017	0.497355	0.379017	0.379017	Apach_MESQ	1	1624
1625	PAid	Pine Grove North Roadless Area	12726	3.66549	5.72433	5.82576	5.12089	7.52434	4.99041	4.99041	Apach_MESQ	1	1625
1626	PAid	Pine Grove South Roadless Area	12727	9.87822	32.3846	45.3544	31.718	55.9145	25.7941	25.7941	Apach_MESQ	1	1626
1627	PAid	Pine Grove Summit Roadless Area	12728	1.56664	3.4761	6.85707	3.79497	6.89566	2.94642	2.94642	Apach_MESQ	1	1627
1628	PAid	Pine Mountain Wilderness	12732	16.3238	35.0231	26.8947	44.606	28.7719	47.4468	47.4468	Apach_MESQ	1	1628
1629	PAid	Pine Mountain Wilderness Contiguous Roadless Area	12733	17.5597	10.6085	9.03995	13.5632	10.9539	16.5677	16.5677	Apach_MESQ	1	1629
1630	PAid	Pine Tree Gulch	12740	0.450727	0.469181	2.42596	0.735308	3.40769	0.450017	0.450017	Apach_MESQ	1	1630
1631	PAid	Pine Valley Ranch	12743	0.379017	0.379609	2.16701	0.399005	2.71529	0.65687	0.65687	Apach_MESQ	1	1631
1632	PAid	Pineries Ranch	12759	0.758034	0.758034	6.28092	0.758034	7.10819	0.758034	0.758034	Apach_MESQ	1	1632
1633	PAid	Pinewood Reservation/Rattlesnake	12765	0.379017	0.391258	3.86921	0.50425	3.75031	0.379096	0.379096	Apach_MESQ	1	1633
1634	PAid	Pinnacle Peak Park	12782	3.15654	5.57475	4.19271	5.30413	3.56349	4.7087	4.7087	Apach_MESQ	1	1634
1635	PAid	Pinon Canyon	12788	200.323	452.571	365.282	467.049	428.861	288.184	288.184	Apach_MESQ	1	1635
1636	PAid	Pinon Mesa - Glade Point SHA	12790	3.11086	2.45361	19.7607	3.24815	21.4458	2.88377	2.88377	Apach_MESQ	1	1636
1637	PAid	Piute/Eldorado Area of Critical Environmental Concern	12839	0	0.379017	0.379017	0.379017	0.379017	0.379017	0.379017	Apach_MESQ	1	1637
1638	PAid	Plains Conservation Center Acquisition	12845	1.57637	3.4606	6.87384	4.6778	6.60459	2.81536	2.81536	Apach_MESQ	1	1638
1639	PAid	Plamer Divide Ranch	12846	1.13705	2.00994	15.5262	2.00974	14.7732	1.16374	1.16374	Apach_MESQ	1	1639
1640	PAid	Plateau Creek	12864	0.464007	1.6579	4.17779	2.47488	5.11681	1.82308	1.82308	Apach_MESQ	1	1640
1641	PAid	Platt	12865	0.581275	3.61385	5.96303	3.79091	6.71278	2.52398	2.52398	Apach_MESQ	1	1641
1642	PAid	Platte River Wilderness	12876	1.67309	0.629801	1.82866	0.379017	1.16776	0.716143	0.716143	Apach_MESQ	1	1642
1643	PAid	Poachie Area of Critical Environmental Concern	12908	9.02539	4.18059	3.60986	3.96529	4.30626	3.40705	3.40705	Apach_MESQ	1	1643
1644	PAid	Pojoaque	12918	1.13945	9.72863	12.787	9.12917	14.275	8.53478	8.53478	Apach_MESQ	1	1644
1645	PAid	Pole Gulch	12922	1.28474	2.16863	6.50729	5.91511	9.82771	2.19551	2.19551	Apach_MESQ	1	1645
1646	PAid	Pole Mountain / Finger Mesa Roadless Area	12923	2.28114	1.89509	1.95282	1.89509	1.89509	2.24913	2.24913	Apach_MESQ	1	1646
1647	PAid	Polvadera Peak Roadless Area	12933	0.421054	0.379017	0.379017	0.421054	0.379017	0.379017	0.379017	Apach_MESQ	1	1647
1648	PAid	Poodle Mountain Wilderness Study Area	12952	2.15519	3.12234	3.88851	2.41065	3.34998	2.4039	2.4039	Apach_MESQ	1	1648
1649	PAid	Porcupine Peak Roadless Area	12960	0.379017	0.379017	0.379017	0.379017	0.466342	0.379017	0.379017	Apach_MESQ	1	1649
1650	PAid	Portales Recreation Complex	12966	5.39929	7.54934	8.16315	7.90442	9.20706	6.6851	6.6851	Apach_MESQ	1	1650
1651	PAid	Potter Ranch	12994	1.02423	0.497663	3.51261	0.388311	3.04931	0.611194	0.611194	Apach_MESQ	1	1651
1652	PAid	Poudre River	13003	0.957914	5.16456	8.90767	5.65043	9.80843	4.87747	4.87747	Apach_MESQ	1	1652
1653	PAid	Prairie Canyonlands	13031	13.5872	72.631	74.5632	68.9205	75.383	59.2493	59.2493	Apach_MESQ	1	1653
1654	PAid	Prescott National Forest	13058	1057.3	2528.16	2640.11	2671.46	2602.26	2284.39	2284.39	Apach_MESQ	1	1654
1655	PAid	Prewitt	13066	5.39605	7.35129	13.8778	7.45028	17.3309	7.33622	7.33622	Apach_MESQ	1	1655
1656	PAid	Price Ranch II	13071	0.850056	2.7731	6.31861	2.55771	3.75117	2.65228	2.65228	Apach_MESQ	1	1656
1657	PAid	Private Land	13081	3.41659	5.21939	15.7282	5.21842	14.5258	3.94355	3.94355	Apach_MESQ	1	1657
1658	PAid	Pronghorn Natural Area	13096	0.421143	2.82549	6.66398	4.03316	6.41737	2.50062	2.50062	Apach_MESQ	1	1658
1659	PAid	Ptarmigan Hill B Roadless Area	13129	0.379017	0.379017	0.490099	0.379017	0.379017	0.379017	0.379017	Apach_MESQ	1	1659
1660	PAid	Ptarmigan Peak Wilderness	13130	0.874266	0.758034	0.852813	0.758034	0.811245	0.758034	0.758034	Apach_MESQ	1	1660
1661	PAid	Pueblo	13149	4.971	10.9605	12.8089	13.6853	12.8245	10.4172	10.4172	Apach_MESQ	1	1661
1662	PAid	Pueblo Chemical Depot	13153	26.5414	49.715	46.9812	50.7871	54.3993	37.462	37.462	Apach_MESQ	1	1662
1663	PAid	Pueblo Reservoir SWA- Tatsch Parcel	13168	4.1989	12.3779	12.8042	12.8739	13.2151	9.80461	9.80461	Apach_MESQ	1	1663
1664	PAid	Purgatoire River	13195	7.31647	17.7651	12.8346	16.0666	16.6261	15.8343	15.8343	Apach_MESQ	1	1664
1665	PAid	Purgatoire Roadless Area	13196	1.2323	1.17574	1.25262	1.28324	1.13705	1.13705	1.13705	Apach_MESQ	1	1665
1666	PAid	Pyramid Lake Paiute	13200	243.423	239.99	381.354	245.073	310.526	233.435	233.435	Apach_MESQ	1	1666
1667	PAid	Quarter Circle 8 Ranch III - Eagle Open Space	13239	1.95899	1.70029	5.80937	1.95899	5.88298	1.43229	1.43229	Apach_MESQ	1	1667
1668	PAid	Queens State Wildlife Area	13250	3.25792	9.49357	7.48617	8.25421	7.98421	7.05834	7.05834	Apach_MESQ	1	1668
1669	PAid	Queer Mountain Wilderness Study Area	13251	0	0	0	0	0	0	0	Apach_MESQ	1	1669
1670	PAid	R.S. Bliss Property	13273	0.379017	0.379017	0.379017	0.379017	0.379017	0.379017	0.379017	Apach_MESQ	1	1670
1671	PAid	RÃ¬o San Antonio Wilderness Area	13278	0.379017	0.379017	2.94221	0.394399	3.0626	0.379017	0.379017	Apach_MESQ	1	1671
1672	PAid	Rabbit Ears	13281	3.00279	1.13705	3.13277	1.44526	1.54572	3.07684	3.07684	Apach_MESQ	1	1672
1673	PAid	Rabbit Mountain	13283	0.710604	3.36686	6.02983	4.29243	7.52124	2.65715	2.65715	Apach_MESQ	1	1673
1674	PAid	Radium - Blacktail	13291	0.914076	0.536627	1.9503	0.536627	2.04363	0.834305	0.834305	Apach_MESQ	1	1674
1675	PAid	Radium - Trail Creek	13293	0.684307	0.4953	2.77827	0.4953	2.88929	0.4953	0.4953	Apach_MESQ	1	1675
1676	PAid	Raft River Roadless Area	13299	4.64632	5.51758	13.5533	7.60448	12.5065	5.4495	5.4495	Apach_MESQ	1	1676
1677	PAid	Raftopoulos Hunting Lease	13301	1.18769	4.18591	5.86517	4.13565	6.25758	3.11252	3.11252	Apach_MESQ	1	1677
1678	PAid	Raggeds Wilderness	13303	2.84972	3.3968	3.95675	2.87889	3.00175	3.10969	3.10969	Apach_MESQ	1	1678
1679	PAid	Ralston Creek	13349	0.379017	0.379017	0.458505	0.379017	0.515921	0.379017	0.379017	Apach_MESQ	1	1679
1680	PAid	Ramah	13358	0.379017	0.890573	7.29371	2.39601	5.13412	2.90468	2.90468	Apach_MESQ	1	1680
1681	PAid	Rancho Seco	13410	19.9771	10.2879	8.34854	10.9442	10.4341	8.47156	8.47156	Apach_MESQ	1	1681
1682	PAid	Rancho Viejo Roadless Area	13412	0.379017	0.638699	2.80643	0.561903	2.77237	0.679998	0.679998	Apach_MESQ	1	1682
1683	PAid	Range Creek State Wildlife Area	13424	0.569305	0.379017	2.35075	0.379017	2.47441	0.379017	0.379017	Apach_MESQ	1	1683
1684	PAid	Range Creek/Rainbow Glass Ranch Phase 1	13425	0.379017	0.379017	2.8976	1.44348	3.00377	0.379017	0.379017	Apach_MESQ	1	1684
1685	PAid	RÃ­o Grande Del Norte National Monument	13432	10.0939	23.4614	82.0315	29.719	84.901	20.0442	20.0442	Apach_MESQ	1	1685
1686	PAid	Rasmussen Road	13435	2.64553	1.94448	4.01724	1.88889	4.56518	1.74664	1.74664	Apach_MESQ	1	1686
1687	PAid	Rat Trap Spring Roadless Area	13436	2.14491	2.67521	6.68021	2.78045	6.72299	1.40095	1.40095	Apach_MESQ	1	1687
1688	PAid	Rattlesnake Hill	13437	0.379017	0.904297	2.90017	0.805722	3.71984	0.47736	0.47736	Apach_MESQ	1	1688
1689	PAid	Rawah Wilderness	13444	7.08492	6.71087	5.95699	7.07449	5.99976	6.65223	6.65223	Apach_MESQ	1	1689
1690	PAid	Raymond Wildlife Area	13457	1.87819	37.4828	34.8812	38.8085	36.573	27.7013	27.7013	Apach_MESQ	1	1690
1691	PAid	Red-Tail Ridge Open Space	13490	0.726732	2.89805	4.86535	3.62297	6.94867	2.72172	2.72172	Apach_MESQ	1	1691
1692	PAid	Red Cliffs National Conservation Area	13506	20.4345	23.3401	20.8163	19.8108	17.5963	19.7755	19.7755	Apach_MESQ	1	1692
1693	PAid	Red Creek Area of Critical Environmental Concern	13510	0.379017	0.659192	2.74062	0.658968	2.69897	0.531134	0.531134	Apach_MESQ	1	1693
1694	PAid	Red Dirt A Roadless Area	13512	1.79073	1.03669	1.87486	1.03669	1.94149	1.77341	1.77341	Apach_MESQ	1	1694
1695	PAid	Red Dog	13515	2.95625	7.45303	7.79523	8.59206	8.65736	8.91527	8.91527	Apach_MESQ	1	1695
1696	PAid	Red Lion	13525	2.52267	4.67962	7.15565	5.4471	7.31515	3.71527	3.71527	Apach_MESQ	1	1696
1697	PAid	Red Lion Ranch	13526	2.26117	5.38883	7.69674	6.03742	7.36286	3.9556	3.9556	Apach_MESQ	1	1697
1698	PAid	Red Mountain District Park	13531	0.379017	2.08057	0.727689	0.692065	0.656781	0.602904	0.602904	Apach_MESQ	1	1698
1699	PAid	Red Mountain Open Space	13535	1.89509	9.7989	18.3118	11.2514	19.2213	4.57409	4.57409	Apach_MESQ	1	1699
1700	PAid	Red Mountain Ranch / Laramie Foothills Mountains to Plains	13539	0.379017	2.14924	3.58299	2.34878	3.49474	0.448899	0.448899	Apach_MESQ	1	1700
1701	PAid	Red Mountain Roadless Area	13540	0.963499	0.875123	1.22806	0.875123	1.12711	0.963499	0.963499	Apach_MESQ	1	1701
1702	PAid	Red Peak Roadless Area	13544	0.379017	1.70056	2.32587	2.59185	3.40412	0.692662	0.692662	Apach_MESQ	1	1702
1703	PAid	Red Rock Canyon National Conservation Area	13551	4.502	3.76771	3.70711	3.86781	3.15098	4.19708	4.19708	Apach_MESQ	1	1703
1704	PAid	Red Rock Wildlife Management Area	13559	8.23356	9.04851	9.21964	9.25276	8.37861	8.98642	8.98642	Apach_MESQ	1	1704
1705	PAid	Red Table Roadless Area	13563	1.87366	1.58321	2.13786	1.55724	2.37065	1.75805	1.75805	Apach_MESQ	1	1705
1706	PAid	Redfield Canyon (West) Wilderness Area	13577	9.16784	4.1207	5.86898	3.95526	4.98371	5.83094	5.83094	Apach_MESQ	1	1706
1707	PAid	Redmond Trapper Ranch	13580	0.979496	0.900746	0.979496	0.799935	0.983768	0.807491	0.807491	Apach_MESQ	1	1707
1708	PAid	Redmond Wetland--acquired from TNC Aug. 1999	13581	2.3042	2.52777	2.66098	2.56305	2.82743	2.3042	2.3042	Apach_MESQ	1	1708
1709	PAid	Redmond Wetland--acquired from TNC July 2000	13582	2.28106	2.31382	2.55831	2.56305	2.69177	2.3042	2.3042	Apach_MESQ	1	1709
1710	PAid	Redwing Ranch I	13595	0.379017	0.380949	1.819	0.474358	1.31656	0.379017	0.379017	Apach_MESQ	1	1710
1711	PAid	Regional Conservation Partnership Program - Agricultural Land Easements (RCPP-ALE), Elbert, Colorado	13617	13.7732	21.5354	45.515	20.6725	48.3529	22.647	22.647	Apach_MESQ	1	1711
1712	PAid	Reno-Sparks	13639	10.7317	10.6392	22.2948	14.3335	21.9176	9.17039	9.17039	Apach_MESQ	1	1712
1713	PAid	Reno Mountain Roadless Area	13642	1.95899	0.882248	1.61734	0.882248	3.24189	0.882248	0.882248	Apach_MESQ	1	1713
1714	PAid	Republican River Easement	13648	6.06662	16.8759	25.2883	18.107	25.7867	14.831	14.831	Apach_MESQ	1	1714
1715	PAid	Reservoir Community Park	13652	0.450671	3.59383	7.02573	3.21738	6.48387	2.79633	2.79633	Apach_MESQ	1	1715
1716	PAid	Resort Valley Ranch East - Schuyler	13663	0.434263	0.391664	2.70644	0.626886	3.24377	0.547713	0.547713	Apach_MESQ	1	1716
1717	PAid	Resort Valley Ranch East - Stump Patch	13664	0.633682	0.379017	1.89	0.379017	2.57528	0.593212	0.593212	Apach_MESQ	1	1717
1718	PAid	Resort Valley Ranch West - Cam Boston	13665	0.591691	0.379017	2.01052	0.379017	2.73162	0.379017	0.379017	Apach_MESQ	1	1718
1719	PAid	Resource Recovery Farm	13669	2.77967	3.20084	8.29941	4.01596	6.91292	2.44995	2.44995	Apach_MESQ	1	1719
1720	PAid	Reveille Canyon Roadless Area	13696	0.379017	0.379017	0.446116	0.413599	0.711536	0.379017	0.379017	Apach_MESQ	1	1720
1721	PAid	Reynolds	13699	0.430081	0.379017	2.37108	0.379017	2.63007	0.435536	0.435536	Apach_MESQ	1	1721
1722	PAid	Richard	13722	4.64222	2.9381	5.48508	2.85731	3.91164	3.07265	3.07265	Apach_MESQ	1	1722
1723	PAid	Ridgeline Open Space	13759	0.704913	2.44893	6.09865	2.77453	7.15674	2.81368	2.81368	Apach_MESQ	1	1723
1724	PAid	Ridgway State Park	13778	1.61991	0.815805	9.76971	1.03432	10.1157	0.758034	0.758034	Apach_MESQ	1	1724
1725	PAid	Rio Chama Wildlife Management Area	13813	3.50707	5.21201	20.396	5.92781	14.3326	3.43123	3.43123	Apach_MESQ	1	1725
1726	PAid	Rio Grande National Forest	13824	237.305	202.965	244.408	204.229	231.338	238.989	238.989	Apach_MESQ	1	1726
1727	PAid	Rio Grande Valley State Park	13834	6.28139	11.2726	10.7152	10.7869	10.2587	9.78638	9.78638	Apach_MESQ	1	1727
1728	PAid	Rio Medio Roadless Area	13836	0.437809	0.379017	4.30669	0.845529	4.07353	0.379017	0.379017	Apach_MESQ	1	1728
1729	PAid	Rio Mora National Wildlife Refuge And Ca	13838	97.0036	416.082	1131.23	503.177	1204.83	406.618	406.618	Apach_MESQ	1	1729
1730	PAid	Rio Salado A	13844	0.379017	0.379017	0.379017	0.379017	0.379017	0.379017	0.379017	Apach_MESQ	1	1730
1731	PAid	Rittenhouse Basin	13864	0.379017	1.72015	0.489146	0.54944	0.562323	0.379017	0.379017	Apach_MESQ	1	1731
1732	PAid	River Mountains Area of Critical Environmental Concern	13881	0.758034	0.772787	0.807941	0.772787	0.799519	0.772787	0.772787	Apach_MESQ	1	1732
1733	PAid	River Ranch	13886	5.40518	10.006	10.0423	9.3101	9.14561	9.45443	9.45443	Apach_MESQ	1	1733
1734	PAid	River Tracts Area of Critical Environmental Concern	13891	2.18948	2.94887	3.59004	2.18023	2.75685	3.93489	3.93489	Apach_MESQ	1	1734
1735	PAid	Riverbend	13895	2.13451	2.71438	4.98211	2.62876	5.75388	3.16353	3.16353	Apach_MESQ	1	1735
1736	PAid	Rivergate Ranch	13912	0.860915	0.715456	1.79708	0.636893	1.67919	0.56999	0.56999	Apach_MESQ	1	1736
1737	PAid	Roan and Carr Creeks Area of Critical Environmental Concern	13944	2.62273	1.23718	12.5826	3.73574	16.3977	1.13705	1.13705	Apach_MESQ	1	1737
1738	PAid	Robbins Butte Wildlife Area	13961	0.758034	1.13997	1.43229	0.758034	0.758034	0.758034	0.758034	Apach_MESQ	1	1738
1739	PAid	Robert B. Griffith Water Project	13965	1.51607	1.52169	1.85995	1.51607	1.66162	1.51607	1.51607	Apach_MESQ	1	1739
1740	PAid	Roberts Ranch I	13978	0.491987	0.379017	2.12215	0.379017	2.52474	0.379017	0.379017	Apach_MESQ	1	1740
1741	PAid	Robinson (Sonnier Ranch LLC)	13985	0.46224	0.379017	0.428294	0.379017	0.938329	0.716143	0.716143	Apach_MESQ	1	1741
1742	PAid	Roc Creek Ira Roadless Area	13998	0.849496	0.379017	2.32958	0.379017	2.54936	0.399936	0.399936	Apach_MESQ	1	1742
1743	PAid	Rock Canyon Roadless Area	14005	3.14481	2.99078	14.0414	7.03355	14.2594	2.84491	2.84491	Apach_MESQ	1	1743
1744	PAid	Rock Creek Farm	14010	1.16816	8.37641	12.0891	8.48244	11.837	6.24069	6.24069	Apach_MESQ	1	1744
1745	PAid	Rockport State Park	14031	2.80379	2.75428	3.07013	2.14464	3.19301	2.58672	2.58672	Apach_MESQ	1	1745
1746	PAid	Rocky Flats National Wildlife Refuge	14037	0.905448	4.95985	13.2601	7.13591	12.5576	4.75772	4.75772	Apach_MESQ	1	1746
1747	PAid	Rocky Ford	14038	3.13317	6.5478	5.48167	6.74435	5.95115	5.56925	5.56925	Apach_MESQ	1	1747
1748	PAid	Rocky Hill Ranch I	14040	0.871291	0.406583	2.55216	0.421978	3.41666	0.394411	0.394411	Apach_MESQ	1	1748
1749	PAid	Rocky Mountain Arsenal National Wildlife Refuge	14045	14.9294	27.3152	48.2548	27.0919	55.8863	23.1076	23.1076	Apach_MESQ	1	1749
1750	PAid	Rocky Mountain Fuel	14046	0.943748	3.0048	5.29112	3.68253	7.89744	2.68897	2.68897	Apach_MESQ	1	1750
1751	PAid	Rocky Mountain Lake Park	14049	1.02789	3.99649	5.50654	4.80006	7.00073	4.59222	4.59222	Apach_MESQ	1	1751
1752	PAid	Rocky Mountain National Park	14050	31.787	28.3655	27.6552	28.3699	27.1608	27.0104	27.0104	Apach_MESQ	1	1752
1753	PAid	Roosevelt National Forest	14112	93.737	119.623	282.044	131.71	316.708	112.116	112.116	Apach_MESQ	1	1753
1754	PAid	Rose Canyon	14142	3.59506	4.5982	6.31886	5.11722	7.29019	4.54625	4.54625	Apach_MESQ	1	1754
1755	PAid	Rosita	14180	0.379017	0.379017	0.525557	0.379017	1.65939	0.463678	0.463678	Apach_MESQ	1	1755
1756	PAid	Roswell Cave Complex Area of Critical Environmental Concern	14193	69.0375	122.045	110.202	111.633	114.755	104.011	104.011	Apach_MESQ	1	1756
1757	PAid	Rotary Park	14201	1.06402	0.874274	2.79753	0.932583	1.77208	0.88241	0.88241	Apach_MESQ	1	1757
1758	PAid	Roubideau Special Management Area	14218	1.50715	1.14298	9.99918	1.94962	8.61496	0.787155	0.787155	Apach_MESQ	1	1758
1759	PAid	Rough Creek Roadless Area	14222	1.03228	4.63539	5.63534	3.87773	5.754	3.48163	3.48163	Apach_MESQ	1	1759
1760	PAid	Round Ranch	14228	3.38807	9.4613	4.95754	8.89029	5.73361	5.55417	5.55417	Apach_MESQ	1	1760
1761	PAid	Round Valley PRI	14232	3.26955	2.37725	3.30963	2.3336	3.5665	1.78649	1.78649	Apach_MESQ	1	1761
1762	PAid	Routt National Forest	14237	184.309	120.431	186.03	119.528	149.174	135.425	135.425	Apach_MESQ	1	1762
1763	PAid	Roxborough State Park	14248	0.563416	0.877289	4.25871	2.34351	5.72385	1.67561	1.67561	Apach_MESQ	1	1763
1764	PAid	RSL Ranch	14264	0.986782	0.69516	4.86091	0.540842	4.09919	0.979496	0.979496	Apach_MESQ	1	1764
1765	PAid	Ruby - Secret Pk. Roadless Area	14277	1.45735	2.34585	3.32168	2.5499	3.68635	2.33283	2.33283	Apach_MESQ	1	1765
1766	PAid	Ruby - South Roadless Area	14280	1.11593	2.0341	2.94762	1.66672	4.16949	2.44058	2.44058	Apach_MESQ	1	1766
1767	PAid	Ruby Hill Park	14283	1.01091	3.8339	5.95185	5.10714	6.96201	3.47068	3.47068	Apach_MESQ	1	1767
1768	PAid	Ruby Lake National Wildlife Refuge	14285	13.3026	19.6551	28.2473	19.4057	30.6293	18.8705	18.8705	Apach_MESQ	1	1768
1769	PAid	Ruby Valley Macrosite Easement	14289	1.95545	1.89536	2.88857	1.85898	2.81389	2.63361	2.63361	Apach_MESQ	1	1769
1770	PAid	Rudd - East	14290	0.438445	2.33964	5.99826	3.12305	6.81869	2.09713	2.09713	Apach_MESQ	1	1770
1771	PAid	Rudd - West	14291	0.383166	2.27459	4.90975	2.01494	5.43252	1.04926	1.04926	Apach_MESQ	1	1771
1772	PAid	Runlett Park Roadless Area	14306	0.899844	0.899844	1.1473	0.797878	1.7827	0.899844	0.899844	Apach_MESQ	1	1772
1773	PAid	Rye Patch State Recreation Area	14350	13.6908	14.366	16.6421	13.2082	15.1764	12.8929	12.8929	Apach_MESQ	1	1773
1774	PAid	Ryman Roadless Area	14351	0.420483	0.379017	0.379017	0.395735	0.379017	0.379017	0.379017	Apach_MESQ	1	1774
1775	PAid	Sabinoso Area of Critical Environmental Concern	14366	20.4728	43.9997	50.1466	56.8078	53.1497	39.5777	39.5777	Apach_MESQ	1	1775
1776	PAid	Sacramento Escarpment Area of Critical Environmental Concern	14371	16.3538	19.4443	14.644	12.6981	14.0607	24.8689	24.8689	Apach_MESQ	1	1776
1777	PAid	Saddle Mountain	14382	3.91136	3.73067	5.9117	3.4985	7.57289	4.34478	4.34478	Apach_MESQ	1	1777
1778	PAid	Saddle Mountain Area of Critical Environmental Concern	14383	1.51607	2.86457	2.86457	2.56081	1.88195	1.51607	1.51607	Apach_MESQ	1	1778
1779	PAid	Saginaw Hill Regional Park	14411	0.920141	2.70388	4.10425	2.72651	3.41096	2.50412	2.50412	Apach_MESQ	1	1779
1780	PAid	Saguaro National Park	14417	122.502	137.711	148.352	150.011	124.988	133.682	133.682	Apach_MESQ	1	1780
1781	PAid	Saint Charles	14424	38.0687	92.1562	80.4338	88.2306	96.9705	71.2271	71.2271	Apach_MESQ	1	1781
1782	PAid	Saint Charles Peak Roadless Area	14425	0.379017	0.379017	0.379017	0.379017	0.379017	0.379017	0.379017	Apach_MESQ	1	1782
1783	PAid	Salisbury Park & Open Space	14444	0.518795	2.7814	7.39663	3.23303	6.36119	3.12039	3.12039	Apach_MESQ	1	1783
1784	PAid	Salome Wilderness	14450	13.6208	16.8593	12.2387	16.4307	12.4469	16.858	16.858	Apach_MESQ	1	1784
1785	PAid	Salt Creek Roadless Area	14456	0.933625	0.874905	0.899267	0.874905	0.874905	0.874905	0.874905	Apach_MESQ	1	1785
1786	PAid	Salt River	14466	6.5775	16.7696	11.4195	8.93535	8.99372	7.48254	7.48254	Apach_MESQ	1	1786
1787	PAid	Salt River Canyon Wilderness	14467	27.6096	15.2564	15.102	15.268	15.2418	14.8377	14.8377	Apach_MESQ	1	1787
1788	PAid	Salt Wash SHA	14469	1.88925	2.19054	3.08913	2.22363	3.95003	1.88925	1.88925	Apach_MESQ	1	1788
1789	PAid	Sam's Canyon Roadless Area	14477	1.78555	3.08983	7.17018	5.3636	5.5817	4.3205	4.3205	Apach_MESQ	1	1789
1790	PAid	Samuelson Ranch 1	14486	0.379017	0.379017	1.89105	0.379017	2.02104	0.379017	0.379017	Apach_MESQ	1	1790
1791	PAid	San Andres National Wildlife Refuge	14488	26.4241	97.459	80.0764	91.9677	87.8516	114.656	114.656	Apach_MESQ	1	1791
1792	PAid	San Antonito	14492	0.379017	1.60383	7.45915	2.43623	7.02718	2.21964	2.21964	Apach_MESQ	1	1792
1793	PAid	San Bernardino National Wildlife Refuge	14493	9.76723	3.95542	4.37489	3.51948	4.34458	4.67521	4.67521	Apach_MESQ	1	1793
1794	PAid	San Carlos	14494	2365.22	3327.48	3287.37	3347.4	3226.33	3185.72	3185.72	Apach_MESQ	1	1794
1795	PAid	San Carlos Ranch I	14496	1.99611	6.57334	7.51415	6.3	7.62322	4.52276	4.52276	Apach_MESQ	1	1795
1796	PAid	San Felipe	14500	20.6766	73.5016	60.8356	53.287	71.0705	57.1124	57.1124	Apach_MESQ	1	1796
1797	PAid	San Ildefonso	14505	6.67757	33.1524	42.8932	34.0067	47.4837	30.8494	30.8494	Apach_MESQ	1	1797
1798	PAid	San Isabel National Forest	14506	108.96	107.905	193.863	118.551	207.527	104.527	104.527	Apach_MESQ	1	1798
1799	PAid	San Juan National Forest	14516	332.132	278.16	693.348	275.868	713.014	315.601	315.601	Apach_MESQ	1	1799
1800	PAid	San Luis Valley Conservation Area	14528	222.805	391.914	786.039	382.292	827.66	479.766	479.766	Apach_MESQ	1	1800
1801	PAid	San Miguel Area of Critical Environmental Concern	14532	1.76919	1.72157	4.35202	1.27591	4.38326	1.95899	1.95899	Apach_MESQ	1	1801
1802	PAid	San Miguel Easement	14537	0.906747	0.979496	1.28314	0.725473	2.60571	0.979496	0.979496	Apach_MESQ	1	1802
1803	PAid	San Miguel River Segment 1	14542	0.859183	0.379017	5.3245	0.606781	5.9108	0.497235	0.497235	Apach_MESQ	1	1803
1804	PAid	San Pedro Ecosystem	14552	43.804	24.5838	29.5193	20.4479	19.7984	28.0865	28.0865	Apach_MESQ	1	1804
1805	PAid	San Pedro Parks Wilderness	14554	3.89929	3.47233	5.67447	3.47233	5.30549	4.6056	4.6056	Apach_MESQ	1	1805
1806	PAid	San Pedro Riparian National Conservation Area	14555	63.2302	39.8364	41.9507	42.3942	39.8535	42.7079	42.7079	Apach_MESQ	1	1806
1807	PAid	San Pedro River Properties	14558	4.79568	5.8443	4.00921	4.58373	4.75885	3.35037	3.35037	Apach_MESQ	1	1807
1808	PAid	San Rafael Natural Area	14561	31.4043	45.8228	25.4786	36.8759	20.6815	49.9989	49.9989	Apach_MESQ	1	1808
1809	PAid	San Rafael Ranch Natural Area	14562	10.9715	13.029	10.2856	10.8456	8.74099	19.0406	19.0406	Apach_MESQ	1	1809
1810	PAid	San Rafael Reef Wilderness Area	14564	5.9341	12.636	15.7042	11.9428	13.342	13.0622	13.0622	Apach_MESQ	1	1810
1811	PAid	San Tan Mountain Regional Park	14567	1.13705	4.92194	1.89628	1.93423	1.314	1.20813	1.20813	Apach_MESQ	1	1811
1812	PAid	San Tan Regional Park	14568	1.6947	8.41245	3.02032	2.42519	1.9593	1.74113	1.74113	Apach_MESQ	1	1812
1813	PAid	Sand Creek	14586	3.05691	3.69899	8.08247	2.53836	5.35736	3.08046	3.08046	Apach_MESQ	1	1813
1814	PAid	Sand Creek Massacre National Historic Site	14588	21.7237	32.9894	43.9841	52.2151	45.3002	43.2346	43.2346	Apach_MESQ	1	1814
1815	PAid	Sand Draw	14595	1.85523	4.49306	6.59388	3.77349	6.12986	3.67686	3.67686	Apach_MESQ	1	1815
1816	PAid	Sand Hills Prairie Conservation Area	14598	7.45389	33.9872	29.8051	27.6971	30.6379	25.9369	25.9369	Apach_MESQ	1	1816
1817	PAid	Sand Hollow State Park	14599	5.46667	8.04119	8.91736	6.81427	5.01591	4.98044	4.98044	Apach_MESQ	1	1817
1818	PAid	Sandia	14609	11.2884	28.1178	28.8179	23.5066	32.287	24.1332	24.1332	Apach_MESQ	1	1818
1819	PAid	Sandia Foothills	14610	1.42604	14.341	11.8021	14.7687	12.4388	10.8938	10.8938	Apach_MESQ	1	1819
1820	PAid	Sands Ranch	14623	6.64544	7.18032	3.66807	4.35409	4.11301	9.95581	9.95581	Apach_MESQ	1	1820
1821	PAid	Sandy Bluffs	14630	12.3797	29.8647	41.7484	28.7176	42.1771	24.0195	24.0195	Apach_MESQ	1	1821
1822	PAid	Sangre De Cristo Conservation Area	14641	98.3608	168.332	381.968	191.498	414.504	163.376	163.376	Apach_MESQ	1	1822
1823	PAid	Sangre De Cristo Wilderness	14644	1.70735	1.51607	1.51607	1.55441	1.59667	1.53676	1.53676	Apach_MESQ	1	1823
1824	PAid	Sanpitch Roadless Area	14652	11.1406	13.1886	27.0371	15.2378	30.6321	12.3045	12.3045	Apach_MESQ	1	1824
1825	PAid	Santa Ana	14653	21.2897	98.3658	97.4616	77.9144	102.524	82.5147	82.5147	Apach_MESQ	1	1825
1826	PAid	Santa Clara	14657	14.1831	65.5169	96.3786	66.5054	98.6393	54.1236	54.1236	Apach_MESQ	1	1826
1827	PAid	Santa Cruz River Park	14664	1.26637	2.72886	3.19487	2.41061	2.53839	2.96234	2.96234	Apach_MESQ	1	1827
1828	PAid	Santa Fe Canyon Ranch Area of Critical Environmental Concern	14668	0.800721	9.00988	14.481	12.0254	14.5584	8.03164	8.03164	Apach_MESQ	1	1828
1829	PAid	Santa Fe National Forest	14670	172.388	415.671	1206.46	455.095	1262.8	397.235	397.235	Apach_MESQ	1	1829
1830	PAid	Santa Rita Experimental Range	14685	113.232	63.2681	67.3801	72.6308	60.4795	58.5854	58.5854	Apach_MESQ	1	1830
1831	PAid	Santa Rosa Reservoir	14692	9.26837	37.3918	32.6962	37.2305	31.552	30.2748	30.2748	Apach_MESQ	1	1831
1832	PAid	Santaquin State Wildlife Area	14698	5.27224	6.01017	10.5225	7.52462	10.3639	5.55366	5.55366	Apach_MESQ	1	1832
1833	PAid	Santo Domingo	14700	31.0121	134.636	119.952	102.182	143.947	97.9598	97.9598	Apach_MESQ	1	1833
1834	PAid	Sapinero	14702	1.82552	1.45459	3.03807	1.45459	2.85815	1.12999	1.12999	Apach_MESQ	1	1834
1835	PAid	Saulsbury Roadless Area	14713	2.65312	10.0203	14.6045	17.5025	18.3495	3.76686	3.76686	Apach_MESQ	1	1835
1836	PAid	Savory Mountain Roadless Area	14714	2.05975	2.23849	8.28798	2.49979	8.54068	2.05975	2.05975	Apach_MESQ	1	1836
1837	PAid	Sawtooth Mountain Ranch	14719	1.97837	1.71179	3.83211	1.57173	4.20889	1.36474	1.36474	Apach_MESQ	1	1837
1838	PAid	Sawtooth National Forest	14720	23.7979	41.6738	83.8287	59.3138	79.523	25.5376	25.5376	Apach_MESQ	1	1838
1839	PAid	Schmucker	14756	0.544679	3.11801	6.12123	3.05977	3.94258	2.42443	2.42443	Apach_MESQ	1	1839
1840	PAid	Schriever Air Force Base	14783	0.379017	2.63435	6.94783	4.17449	6.45429	3.0263	3.0263	Apach_MESQ	1	1840
1841	PAid	Schultz Canyon	14788	0.410316	1.44099	6.01244	2.39911	5.74006	1.16078	1.16078	Apach_MESQ	1	1841
1842	PAid	Scofield State Park	14791	3.26105	2.83144	4.64865	1.80723	4.63895	2.83144	2.83144	Apach_MESQ	1	1842
1843	PAid	Scripps Wildlife Management Area	14812	2.63995	2.1267	5.15388	2.76536	4.87416	1.62695	1.62695	Apach_MESQ	1	1843
1844	PAid	Sears Point Area of Critical Environmental Concern	14823	3.10882	3.03214	3.03214	3.03214	3.03214	3.03214	3.03214	Apach_MESQ	1	1844
1845	PAid	Sedgwick Bar	14844	4.70174	10.7716	15.4471	11.6215	14.2095	7.97394	7.97394	Apach_MESQ	1	1845
1846	PAid	Sentinel Peak Park	14878	2.0414	2.87451	3.19362	2.28522	2.34664	3.44075	3.44075	Apach_MESQ	1	1846
1847	PAid	Setchfield State Wildlife Area	14889	6.74861	18.6932	14.2313	17.3459	14.7094	14.2602	14.2602	Apach_MESQ	1	1847
1848	PAid	Sevilleta National Wildlife Refuge	14911	138.402	297.878	329.565	305.753	419.561	361.114	361.114	Apach_MESQ	1	1848
1849	PAid	Seyler Peak Roadless Area	14916	0.380125	1.80053	2.76933	2.47491	3.09396	1.87062	1.87062	Apach_MESQ	1	1849
1850	PAid	Sharptail Ridge State Wildlife Area	14945	0.801385	2.09179	5.70098	2.50813	7.51044	2.04071	2.04071	Apach_MESQ	1	1850
1851	PAid	Shea	14955	2.27237	3.33956	3.56658	2.11872	3.11171	2.61808	2.61808	Apach_MESQ	1	1851
1852	PAid	Sheep Draw Natural Area	14960	3.16353	3.92478	7.24171	4.92577	6.79115	3.97358	3.97358	Apach_MESQ	1	1852
1853	PAid	Sheep Keep	14962	0.379017	0.379017	0.504013	0.379017	0.773125	0.379017	0.379017	Apach_MESQ	1	1853
1854	PAid	Sheldon National Wildlife Refuge	14973	143.113	249.605	322.572	259.122	327.11	254.45	254.45	Apach_MESQ	1	1854
1855	PAid	Sheldon National Wildlife Refuge Proposed Wilderness Area	14974	1.58394	1.49871	2.79807	1.7763	1.60408	1.50305	1.50305	Apach_MESQ	1	1855
1856	PAid	Shepardson Ranch	14989	0.979496	0.452467	2.81137	0.417392	2.74716	0.414199	0.414199	Apach_MESQ	1	1856
1857	PAid	Shields	15015	0.979496	1.36968	6.99671	1.6289	5.91039	1.14834	1.14834	Apach_MESQ	1	1857
1858	PAid	Shooting Range	15033	5.54779	27.7807	24.2617	21.492	29.2865	24.3213	24.3213	Apach_MESQ	1	1858
1859	PAid	Sid's Mountain Wilderness Area	15059	0.414149	3.29115	4.43813	3.4715	3.94553	3.09015	3.09015	Apach_MESQ	1	1859
1860	PAid	Sierra Ancha Experimental Forest	15072	2.28465	4.59551	9.70805	6.80459	9.44767	4.37255	4.37255	Apach_MESQ	1	1860
1861	PAid	Sierra Ancha Wilderness	15073	4.70452	4.23202	7.95726	4.89032	6.92735	6.04698	6.04698	Apach_MESQ	1	1861
1862	PAid	Sierra Negra Rare II Study Area Roadless Area	15084	0.379017	4.00488	6.16585	3.62633	6.80257	3.22348	3.22348	Apach_MESQ	1	1862
1863	PAid	Silt River Preserve	15118	0.697178	2.4005	5.2028	2.58279	3.01551	2.61108	2.61108	Apach_MESQ	1	1863
1864	PAid	Silver Creek	15122	0.823439	0.979496	1.122	0.979496	1.122	0.985277	0.985277	Apach_MESQ	1	1864
1865	PAid	Silver Spruce Partners LLC (Ela)	15151	0.533718	2.35091	4.97219	2.84824	3.98556	2.59957	2.59957	Apach_MESQ	1	1865
1866	PAid	Silverbell Municipal Golf Course	15155	2.80815	3.02189	2.95322	2.40994	2.55063	2.77497	2.77497	Apach_MESQ	1	1866
1867	PAid	Simmons State Wildlife Area	15170	1.74844	7.09561	9.505	7.07453	9.10368	5.44115	5.44115	Apach_MESQ	1	1867
1868	PAid	Simpson Park Wilderness Study Area	15177	1.28941	2.20151	3.30972	2.52803	3.60053	2.07313	2.07313	Apach_MESQ	1	1868
1869	PAid	Sisk	15202	0.379017	1.77971	4.16343	2.20813	5.08624	1.04801	1.04801	Apach_MESQ	1	1869
1870	PAid	Sitgreaves National Forest	15208	104.37	731.028	1848.82	1010.41	1945.5	511.06	511.06	Apach_MESQ	1	1870
1871	PAid	Six Bar Ranch	15210	23.3583	10.7867	14.9088	11.2114	12.6135	11.5074	11.5074	Apach_MESQ	1	1871
1872	PAid	Six Plus Farms	15211	1.90395	1.53173	2.77345	1.31786	2.96721	1.51882	1.51882	Apach_MESQ	1	1872
1873	PAid	Skull Valley	15226	14.3696	15.8038	17.2077	15.5627	15.3324	15.5389	15.5389	Apach_MESQ	1	1873
1874	PAid	Sky Mountain Park	15230	0.979496	0.979496	1.27702	0.979496	2.14909	0.969007	0.969007	Apach_MESQ	1	1874
1875	PAid	Skyland Golf Course	15244	0.979496	0.973798	0.976997	0.976997	0.976997	1.06872	1.06872	Apach_MESQ	1	1875
1876	PAid	Skylark Creek SHA	15247	1.1116	1.66959	3.05251	1.78193	4.27323	1.39946	1.39946	Apach_MESQ	1	1876
1877	PAid	Slb Land	15276	3471.06	7256.98	10129.6	7654.13	10101.9	6791.4	6791.4	Apach_MESQ	1	1877
1878	PAid	Sleeping Giant	15278	1.19379	1.07395	2.55014	1.13025	2.40748	1.07476	1.07476	Apach_MESQ	1	1878
1879	PAid	Sloan Canyon National Conservation Area	15286	0.856568	0.856775	0.856775	0.758034	0.856775	0.81306	0.81306	Apach_MESQ	1	1879
1880	PAid	Sloan Peak Roadless Area	15287	2.17988	2.16434	4.71494	2.14528	4.6958	2.16427	2.16427	Apach_MESQ	1	1880
1881	PAid	Snow Canyon State Park	15363	2.75018	7.18067	5.82655	6.23723	4.92127	3.78059	3.78059	Apach_MESQ	1	1881
1882	PAid	Snowbird Roadless Area	15371	0.739164	0.604427	2.30071	0.552003	2.49238	0.552066	0.552066	Apach_MESQ	1	1882
1883	PAid	Snowstorm Wildlife Management Unit	15383	1.24609	2.32091	1.92957	2.30732	2.7085	2.40099	2.40099	Apach_MESQ	1	1883
1884	PAid	Soapstone Prairie	15393	1.51607	7.02686	13.9003	7.75695	13.8391	1.83802	1.83802	Apach_MESQ	1	1884
1885	PAid	Sombrillo Area of Critical Environmental Concern	15434	0.444463	4.83617	5.38313	4.44585	6.94655	3.71286	3.71286	Apach_MESQ	1	1885
1886	PAid	Sondermann	15446	0.379017	2.70157	6.51888	3.82432	7.40274	2.81467	2.81467	Apach_MESQ	1	1886
1887	PAid	Sonoita Creek Natural Area	15447	19.9819	8.97304	9.53557	9.21204	8.10591	11.2788	11.2788	Apach_MESQ	1	1887
1888	PAid	Sonoran Desert National Monument	15452	2.69207	3.15743	2.17442	1.89314	2.60028	2.69766	2.69766	Apach_MESQ	1	1888
1889	PAid	Sonoran Mountain Preserve	15454	0.379017	3.0578	2.16479	2.04642	1.45266	0.597156	0.597156	Apach_MESQ	1	1889
1890	PAid	South Bluitt	15479	1.39057	7.64532	7.34472	7.54096	7.41742	6.35391	6.35391	Apach_MESQ	1	1890
1891	PAid	South Brock Roadless Area	15482	1.44081	1.80217	4.67262	3.38615	3.65015	1.07199	1.07199	Apach_MESQ	1	1891
1892	PAid	South Egan Range Wilderness Area	15493	0.589633	2.11992	3.39132	2.24827	3.05527	0.582852	0.582852	Apach_MESQ	1	1892
1893	PAid	South Fork	15497	10.4165	14.5373	19.814	15.1003	17.1432	13.4152	13.4152	Apach_MESQ	1	1893
1894	PAid	South Fork of the South Platte (DM Ranch) Conservation Easement	15498	0.379017	0.48571	0.821779	0.379017	0.418898	0.379017	0.379017	Apach_MESQ	1	1894
1895	PAid	South Fork Ranch	15503	2.35134	4.74235	5.46928	4.53027	5.1293	4.49572	4.49572	Apach_MESQ	1	1895
1896	PAid	South Fork State Recreation Area	15505	1.46299	1.58086	3.07966	2.50998	2.57199	2.3042	2.3042	Apach_MESQ	1	1896
1897	PAid	South Mountain	15525	1.17749	1.13705	1.13705	1.13705	1.13705	1.13705	1.13705	Apach_MESQ	1	1897
1898	PAid	South Nipple Rim	15532	1.51607	4.03692	10.152	4.85051	13.1478	2.66215	2.66215	Apach_MESQ	1	1898
1899	PAid	South Park Easement	15537	0.758034	0.900075	0.800406	0.758034	1.00362	0.758034	0.758034	Apach_MESQ	1	1899
1900	PAid	South Platte /Carson	15539	0.432868	3.61058	6.23396	4.55285	7.30175	2.51643	2.51643	Apach_MESQ	1	1900
1901	PAid	South Republican	15548	10.4527	28.8103	31.1117	22.4575	30.957	16.399	16.399	Apach_MESQ	1	1901
1902	PAid	South Republican State Wildlife Area	15549	17.2527	46.8602	58.4836	40.4958	55.784	31.2301	31.2301	Apach_MESQ	1	1902
1903	PAid	South San Juan Wilderness	15557	0.402677	0.379017	0.379017	0.420961	0.379017	0.379017	0.379017	Apach_MESQ	1	1903
1904	PAid	South Shoshone Peak Roadless Area	15564	2.99673	8.95258	12.5984	8.09543	11.9868	6.9541	6.9541	Apach_MESQ	1	1904
1905	PAid	South Table Mountain Park	15574	0.379017	2.37392	6.65977	3.00919	7.21453	1.85918	1.85918	Apach_MESQ	1	1905
1906	PAid	Southern Ute	15599	136.242	349.493	972.947	360.844	886.125	231.685	231.685	Apach_MESQ	1	1906
1907	PAid	Spanish Peak Roadless Area	15625	2.52371	3.04558	11.2826	7.64663	11.3204	2.73615	2.73615	Apach_MESQ	1	1907
1908	PAid	Spanish Peaks	15626	0.758034	0.758034	6.44277	1.10311	4.89264	0.758034	0.758034	Apach_MESQ	1	1908
1909	PAid	Special District Land	15635	0.379017	0.393268	3.43385	1.27508	3.88697	0.379017	0.379017	Apach_MESQ	1	1909
1910	PAid	Spectrum Peaks #2	15638	0.979496	0.812677	4.1315	0.777956	4.301	0.979496	0.979496	Apach_MESQ	1	1910
1911	PAid	Spencer Fork State Wildlife Area	15643	7.62249	8.69269	17.2109	10.3504	20.2008	10.2269	10.2269	Apach_MESQ	1	1911
1912	PAid	Spinney Mountain	15657	2.3299	4.40775	16.8029	4.05353	16.8731	2.57478	2.57478	Apach_MESQ	1	1912
1913	PAid	Spraddle Creek B Roadless Area	15674	1.55472	0.758034	1.28687	0.758034	0.984327	0.758034	0.758034	Apach_MESQ	1	1913
1914	PAid	Spring Canyon	15680	3.06537	3.63655	8.98414	4.23472	10.366	4.46886	4.46886	Apach_MESQ	1	1914
1915	PAid	Spring Creek Mt Preserve	15687	0.979496	1.03595	2.23993	0.979991	1.3535	0.977811	0.977811	Apach_MESQ	1	1915
1916	PAid	Spring Mountains National Recreation Area	15709	55.296	96.151	161.47	92.942	133.802	75.1516	75.1516	Apach_MESQ	1	1916
1917	PAid	Springridge Reserve (Phases I, II, III, IV, V)	15728	1.03401	0.979496	3.01344	0.979496	3.01344	0.826793	0.826793	Apach_MESQ	1	1917
1918	PAid	Spruce Mountain	15740	0.379017	0.379017	2.83158	0.379017	3.64233	0.379017	0.379017	Apach_MESQ	1	1918
1919	PAid	Spur Cross Ranch	15745	2.8993	5.87165	4.38164	4.78461	4.3442	4.18252	4.18252	Apach_MESQ	1	1919
1920	PAid	St. Vrain	15767	2.61492	2.99232	6.82794	4.47074	6.48297	3.12257	3.12257	Apach_MESQ	1	1920
1921	PAid	Stagecoach	15772	0.979496	0.949961	1.10155	0.883428	1.1723	0.955636	0.955636	Apach_MESQ	1	1921
1922	PAid	Stagecoach Roadless Area	15777	1.13148	0.983175	4.25358	3.18136	3.95104	0.98364	0.98364	Apach_MESQ	1	1922
1923	PAid	Standley Lake	15785	0.514937	3.64519	5.86394	4.76842	6.46455	2.90255	2.90255	Apach_MESQ	1	1923
1924	PAid	Stansbury Mountains Roadless Area	15797	12.8178	21.513	32.606	20.8448	30.7796	19.8502	19.8502	Apach_MESQ	1	1924
1925	PAid	Stapleton Central	15800	0.577589	3.00303	7.36137	3.08756	7.03257	2.95669	2.95669	Apach_MESQ	1	1925
1926	PAid	Star Mountain Ranch	15810	0.980524	0.979496	0.979496	0.979496	0.979496	0.979496	0.979496	Apach_MESQ	1	1926
1927	PAid	Starks	15819	1.95899	1.06387	7.83776	0.945217	6.86784	1.90309	1.90309	Apach_MESQ	1	1927
1928	PAid	Starner	15824	0.867395	0.474112	1.76857	0.497513	2.98961	0.38982	0.38982	Apach_MESQ	1	1928
1929	PAid	Starvation State Park	15827	0.379017	2.3042	2.97301	2.33185	2.88257	2.07475	2.07475	Apach_MESQ	1	1929
1930	PAid	Starvation State Wildlife Area	15828	4.23282	3.87323	10.5521	2.23666	10.4707	3.86155	3.86155	Apach_MESQ	1	1930
1931	PAid	State Forest	15829	0.501261	0.532826	0.379017	0.532826	0.379017	0.46389	0.46389	Apach_MESQ	1	1931
1932	PAid	State Land	15830	1.70825	2.8145	4.72319	3.38207	6.97067	2.89244	2.89244	Apach_MESQ	1	1932
1933	PAid	State of Utah Deptartment of Transportation 5309	15841	2.072	2.58482	2.95622	3.15072	3.94412	2.98343	2.98343	Apach_MESQ	1	1933
1934	PAid	State Trust Land	15919	24787	44938.6	47632.8	45747	48952.7	40207	40207	Apach_MESQ	1	1934
1935	PAid	State Trust Lands Asphalt Ridge Block	15921	17.2819	28.1584	25.1321	28.5521	26.5189	27.3559	27.3559	Apach_MESQ	1	1935
1936	PAid	State Trust Lands Bald Range Block	15922	1.17363	1.13705	1.75315	1.13705	1.86454	1.13705	1.13705	Apach_MESQ	1	1936
1937	PAid	State Trust Lands Beryl Block	15925	5.76101	22.6729	39.8562	22.5876	40.5441	16.5873	16.5873	Apach_MESQ	1	1937
1938	PAid	State Trust Lands Big Water Block	15926	33.5247	39.7197	39.5045	35.4827	40.1553	38.8317	38.8317	Apach_MESQ	1	1938
1939	PAid	State Trust Lands Bluff Bench Block	15927	5.84828	7.52396	7.43384	7.6884	7.07714	6.15203	6.15203	Apach_MESQ	1	1939
1940	PAid	State Trust Lands Book Cliffs Block	15929	6.70147	19.6191	72.7224	29.9666	75.9371	7.16267	7.16267	Apach_MESQ	1	1940
1941	PAid	State Trust Lands Buckhorn Block	15930	0.979496	0.379017	2.68468	0.379017	2.92266	0.379017	0.379017	Apach_MESQ	1	1941
1942	PAid	State Trust Lands Cedar Mountain Block	15933	2.75163	20.0626	26.413	23.6512	27.3785	20.0044	20.0044	Apach_MESQ	1	1942
1943	PAid	State Trust Lands Church Rock Overlook Block	15934	0.379017	3.42187	6.11935	3.0935	4.28523	2.79391	2.79391	Apach_MESQ	1	1943
1944	PAid	State Trust Lands Cisco Block	15936	6.968	10.4033	15.9097	12.6699	16.8458	12.5114	12.5114	Apach_MESQ	1	1944
1945	PAid	State Trust Lands Clay Hills Block	15937	7.13102	7.33844	8.31108	5.00221	8.13998	5.06004	5.06004	Apach_MESQ	1	1945
1946	PAid	State Trust Lands Courthouse Wash Block	15938	1.88595	2.92646	2.78401	3.05607	2.72902	1.67629	1.67629	Apach_MESQ	1	1946
1947	PAid	State Trust Lands Crescent Junction Block	15939	11.4441	12.5785	19.0098	12.0951	20.8896	12.5304	12.5304	Apach_MESQ	1	1947
1948	PAid	State Trust Lands Gate Canyon Block	15941	0.384239	1.53946	2.89348	2.30944	2.67705	1.67573	1.67573	Apach_MESQ	1	1948
1949	PAid	State Trust Lands Gordon Creek Block	15942	0.587216	0.493717	3.06475	0.504505	2.88617	0.379017	0.379017	Apach_MESQ	1	1949
1950	PAid	State Trust Lands Gunnison Block	15943	14.7052	15.5704	22.7091	16.9994	22.5995	16.002	16.002	Apach_MESQ	1	1950
1951	PAid	State Trust Lands Hatch Block	15944	3.25301	4.27908	12.9756	3.11397	16.3115	3.73695	3.73695	Apach_MESQ	1	1951
1952	PAid	State Trust Lands Holliday Block	15945	0.431366	2.85666	5.35667	3.54603	3.86493	2.36999	2.36999	Apach_MESQ	1	1952
1953	PAid	State Trust Lands Hurricane Mesa Block	15946	3.11741	8.47084	5.97926	7.61826	6.09522	8.79202	8.79202	Apach_MESQ	1	1953
1954	PAid	State Trust Lands I-80 Block	15947	39.6621	46.307	56.9974	48.5946	50.4756	43.3083	43.3083	Apach_MESQ	1	1954
1955	PAid	State Trust Lands IPP Block	15948	10.6808	12.8278	12.9862	12.8152	11.3158	11.8552	11.8552	Apach_MESQ	1	1955
1956	PAid	State Trust Lands Johns Valley Block	15949	5.35746	5.01101	25.9184	4.92722	32.7502	4.93196	4.93196	Apach_MESQ	1	1956
1957	PAid	State Trust Lands Lake Mountain Block	15950	11.9292	11.9378	18.4076	14.172	16.5882	13.2303	13.2303	Apach_MESQ	1	1957
1958	PAid	State Trust Lands Lakeside Block	15951	17.3137	19.1854	22.2543	18.9343	19.946	19.4537	19.4537	Apach_MESQ	1	1958
1959	PAid	State Trust Lands Lookout Pass Block	15952	2.27649	5.16221	6.6941	5.57081	6.39092	4.73152	4.73152	Apach_MESQ	1	1959
1960	PAid	State Trust Lands Milford Block	15953	10.6377	28.5599	51.5223	36.5453	48.6714	27.1705	27.1705	Apach_MESQ	1	1960
1961	PAid	State Trust Lands Natural Buttes Block	15954	0.60339	2.61987	2.6075	2.69897	2.46865	2.56305	2.56305	Apach_MESQ	1	1961
1962	PAid	State Trust Lands North La Sal Block	15955	1.84317	1.57341	9.24718	1.51607	10.581	2.02027	2.02027	Apach_MESQ	1	1962
1963	PAid	State Trust Lands North Price Block	15956	0.893539	5.16621	5.51647	5.27667	6.64631	4.21857	4.21857	Apach_MESQ	1	1963
1964	PAid	State Trust Lands North St. George Block	15957	8.24092	7.31495	8.35679	8.43823	6.15237	6.4479	6.4479	Apach_MESQ	1	1964
1965	PAid	State Trust Lands Oak City Block	15958	42.1525	43.8918	57.6841	40.9814	51.2815	43.5614	43.5614	Apach_MESQ	1	1965
1966	PAid	State Trust Lands Orderville Block	15959	2.40828	9.59612	19.2914	11.7931	20.6435	5.60482	5.60482	Apach_MESQ	1	1966
1967	PAid	State Trust Lands Parker Mountain Block	15960	13.8257	12.2307	25.2262	10.2535	35.1571	12.2268	12.2268	Apach_MESQ	1	1967
1968	PAid	State Trust Lands Patmos Head Block	15961	1.51607	2.78751	15.3462	7.26628	15.241	2.09283	2.09283	Apach_MESQ	1	1968
1969	PAid	State Trust Lands Phil Pico Block	15962	3.98025	5.22369	18.0692	5.40825	18.6669	4.77169	4.77169	Apach_MESQ	1	1969
1970	PAid	State Trust Lands Pintura Block	15963	3.37116	7.40972	5.49247	6.3993	4.98355	9.2322	9.2322	Apach_MESQ	1	1970
1971	PAid	State Trust Lands Potash Block	15964	6.19841	7.27211	8.26816	6.57827	6.58173	7.55006	7.55006	Apach_MESQ	1	1971
1972	PAid	State Trust Lands PR Springs Block	15965	9.8399	50.5246	138.689	52.8441	136.697	15.3129	15.3129	Apach_MESQ	1	1972
1973	PAid	State Trust Lands Sand Ledges Block	15966	1.35576	1.30983	7.09215	1.31373	7.63347	1.13705	1.13705	Apach_MESQ	1	1973
1974	PAid	State Trust Lands South Block	15968	9.00087	6.4479	6.10254	5.88089	3.90468	6.4479	6.4479	Apach_MESQ	1	1974
1975	PAid	State Trust Lands South La Sal Block	15969	1.31432	1.13705	4.89563	1.13705	5.62124	1.21066	1.21066	Apach_MESQ	1	1975
1976	PAid	State Trust Lands Spanish Valley Block	15970	9.74948	11.1144	17.783	12.065	16.3712	12.7359	12.7359	Apach_MESQ	1	1976
1977	PAid	State Trust Lands St. John Block	15971	6.33554	9.99706	12.3646	9.59765	13.5033	7.66829	7.66829	Apach_MESQ	1	1977
1978	PAid	State Trust Lands Tabby Mountain Block	15972	6.6877	3.11015	10.6905	3.05333	9.74594	3.03222	3.03222	Apach_MESQ	1	1978
1979	PAid	State Trust Lands TAD Block	15973	8.15917	13.4666	16.6449	14.2002	17.3671	11.1235	11.1235	Apach_MESQ	1	1979
1980	PAid	State Trust Lands Tintic Valley Block	15974	17.2654	19.4991	24.8749	20.414	30.5445	19.8082	19.8082	Apach_MESQ	1	1980
1981	PAid	State Trust Lands Tonaquint Block	15975	2.88453	2.1493	1.92616	1.76692	1.38742	2.1493	2.1493	Apach_MESQ	1	1981
1982	PAid	State Trust Lands Wendover Block	15977	14.2309	18.0977	16.7467	15.9606	16.6545	14.9874	14.9874	Apach_MESQ	1	1982
1983	PAid	State Trust Lands West Price/Ferron Block	15978	10.8569	47.6916	73.9571	53.5758	65.0811	35.3403	35.3403	Apach_MESQ	1	1983
1984	PAid	Staunton	15981	0.382406	0.379017	0.383518	0.379017	0.412691	0.379017	0.379017	Apach_MESQ	1	1984
1985	PAid	Staunton /Davis Ranch / Colorado Landscapes Legacy	15984	0.55858	0.379368	0.57599	0.379017	1.71893	0.379017	0.379017	Apach_MESQ	1	1985
1986	PAid	Steamboat Lake	15993	1.98224	1.00658	1.92421	1.0817	0.758034	2.13138	2.13138	Apach_MESQ	1	1986
1987	PAid	Steels Fork Ranch - TNC (Csp - Horse Creek)	16013	4.08621	13.3494	12.6864	7.83977	14.0926	6.85784	6.85784	Apach_MESQ	1	1987
1988	PAid	Steven's Springs Roadless Area	16075	0.379017	2.34948	2.62837	2.6092	2.61953	0.820936	0.820936	Apach_MESQ	1	1988
1989	PAid	Stewart Lake State Wildlife Area	16087	1.64539	2.03648	2.17321	1.90423	2.73328	1.90091	1.90091	Apach_MESQ	1	1989
1990	PAid	Stillwater National Wildlife Refuge	16093	74.5288	77.302	74.0664	70.5543	69.9783	69.7522	69.7522	Apach_MESQ	1	1990
1991	PAid	Stillwater National Wildlife Refuge 17	16097	2.71646	1.55462	2.95677	1.87157	2.37807	2.60819	2.60819	Apach_MESQ	1	1991
1992	PAid	Stillwater Wildlife Management Area	16111	8.60002	7.3302	7.07224	7.05577	6.6954	7.83897	7.83897	Apach_MESQ	1	1992
1993	PAid	Stockwell / Chatfield Basin Legacy	16128	0.414808	2.15382	4.53547	2.81122	6.23517	2.18574	2.18574	Apach_MESQ	1	1993
1994	PAid	Stokes Gulch	16133	4.55705	3.11663	8.52432	3.80011	8.37126	4.03066	4.03066	Apach_MESQ	1	1994
1995	PAid	Stone	16134	1.78145	8.22963	9.16893	7.77139	9.07717	5.95851	5.95851	Apach_MESQ	1	1995
1996	PAid	Stone Ridge Tract I - East	16142	0.758034	9.65142	14.0833	11.4714	14.8543	9.08386	9.08386	Apach_MESQ	1	1996
1997	PAid	Stone Ridge Tract II - West	16143	0.379017	5.29056	6.74631	6.06693	7.67563	5.49965	5.49965	Apach_MESQ	1	1997
1998	PAid	Streeter	16213	1.95899	2.16497	9.04958	2.43626	8.43961	1.95899	1.95899	Apach_MESQ	1	1998
1999	PAid	Sugar House Park	16239	2.65882	6.17074	6.49813	6.33971	6.24357	5.42346	5.42346	Apach_MESQ	1	1999
[truncated: 50,603 more rows]
